# Supplementary material for: PTBP1 knockdown impairs autophagy flux and inhibits gastric cancer progression through TXNIP-mediated oxidative stress
Source: Cell Mol Biol Lett. 2024 Aug 17;29:110. doi: 10.1186/s11658-024-00626-1 (PMC11330137; doi:10.1186/s11658-024-00626-1)
Supplement: Supplementary file 4 — Supplementary material 4: Table S1. Characteristics of patients with GC for PTBP1 measurement; Table S2. Sequences of SiRNAs and primers; Table S3. Differentially expressed genes after silencing PTBP1 in AGS cells; Table S4. Enriched genes from PTBP1 RIP-seq in SGC-7901 cells; Table S5 the overlap between si-PTBP1 RNA-seq and RIP sequencing (peak score > 10). [file 11658_2024_626_MOESM4_ESM.xlsx]

## Sheet: Table S1 
Table S1. Characteristics of GC patients for PTBP1 measurement
Characterastics	GC tissues (n=20)
Gender
Male	13
Female	7
Age
<60	10
≥60	10
AJCC stage
I+II	5
III+IV	15
Lymph node metastasis
No	2
Yes	18
Distant metastasis
No	20
Yes	0

## Sheet: Table S2 
Table S2. Sequences of SiRNAs and primers
siRNAs	Sense (5'-3')	Antisense (5'-3')
NC	UUCUCCGAACGUGUCACGUTT	ACGUGACACGUUCGGAGAATT
si-PTBP1	CCCUCAUUGACCUGCACAATT	UUGUGCAGGUCAAUGAGGGTT
si-TXNIP	GGCAGCAGAUCAGGUCUAA	UUAGACCUGAUCUGCUGCC
Gene symbol	Primer sequence
ACTIN-F	CCTTCCTGGGCATGGAGTC
ACTIN-R	TGATCTTCATTGTGCTGGGTG
PTBP1-F	CATTGTCCCAGATATAGCCGTTG
PTBP1-R	CTTCTTGCTGTCATTTCCGTTT
TXNIP-F	TCGTGTCAAAGCCGTTAGGA
TXNIP-R	CTGAGGAAGCTCAAAGCCGA
FAM217B-F	CGCTGCAGTCGCGAAACA
FAM217B-R	TTATTCCAAGATGGGCCAGCA
ZNF672-F	CCAGACTTGCAGGCTCACG
ZNF672-R	CTGACGCTGCAGCTAAGTTT
UPK3BL1-F	CAATGATACCCACTGCCAACCAAC
UPK3BL1-R	CGGGTCCTTCGTCATTCATCACC

## Sheet: Table S3 
	Table S3. Differentially expressed genes after silencing PTBP1 in AGS cells.
gene id	gene name	si-PTBP1	NC	log2FC	Pvalue	Qvalue	updown
ENSG00000259040	BLOC1S5-TXNDC5	0	108.888	#NAME?	6.42793e-152	1.52393e-147	DOWN
ENSG00000263244	AC087190.3	11.783	0.0999514	6.88127	4.28026e-84	5.07382e-80	UP
ENSG00000008988	RPS20	0.656862	14.3796	-4.45229	2.18005e-73	1.72282e-69	DOWN
ENSG00000177606	JUN	39.3102	1.62381	4.59745	1.27197e-69	7.53894e-66	UP
ENSG00000178974	FBXO34	0.471344	8.2172	-4.12379	1.06815e-54	5.06475e-51	DOWN
ENSG00000255112	CHMP1B	1.2884	21.9287	-4.08917	5.18867e-53	2.05022e-49	DOWN
ENSG00000165376	CLDN2	2.8273	0.00977159	8.17662	7.76095e-45	2.62852e-41	UP
ENSG00000083844	ZNF264	0.204656	3.03677	-3.89126	1.44569e-44	4.28429e-41	DOWN
ENSG00000284292	AC004922.1	2.12369	24.7431	-3.54238	7.19922e-44	1.89643e-40	DOWN
ENSG00000267368	UPK3BL1	15.7971	0.112847	7.12916	1.22071e-42	2.89407e-39	UP
ENSG00000250021	ARPIN-AP3S2	0.602579	10.988	-4.18863	2.21659e-42	4.77736e-39	DOWN
ENSG00000276612	FP565260.2	0.0443595	10.5606	-7.89524	2.79782e-42	5.52755e-39	DOWN
ENSG00000011304	PTBP1	1.82332	14.6318	-3.00446	4.80984e-42	8.77167e-39	DOWN
ENSG00000244474	UGT1A4	4.31151	0	Inf	5.5036e-41	9.31995e-38	UP
ENSG00000223803	RPS20P14	3.74214	76.5655	-4.35476	2.87356e-40	4.54175e-37	DOWN
ENSG00000117569	PTBP2	6.05533	0.644052	3.23296	4.59984e-40	6.41488e-37	UP
ENSG00000244563	RPS26P19	52.8211	0.216963	7.92752	4.36817e-40	6.41488e-37	UP
ENSG00000223768	LINC00205	0.135479	2.14256	-3.98319	1.38656e-37	1.82626e-34	DOWN
ENSG00000265972	TXNIP	27.3847	3.29545	3.05482	5.99819e-36	7.48448e-33	UP
ENSG00000243135	UGT1A3	5.84852	0	Inf	2.95494e-34	3.50278e-31	UP
ENSG00000150991	UBC	92.9501	13.8262	2.74905	6.12518e-34	6.91504e-31	UP
ENSG00000105855	ITGB8	2.41269	0.214731	3.49003	1.31098e-33	1.41276e-30	UP
ENSG00000267645	AC105052.3	0.443688	10.7094	-4.59319	3.07499e-33	3.16964e-30	DOWN
ENSG00000243207	PPAN-P2RY11	0.752519	8.09579	-3.42737	6.80757e-33	6.72475e-30	DOWN
ENSG00000063322	MED29	1.9687	11.9561	-2.60243	1.29705e-31	1.23002e-28	DOWN
ENSG00000171161	ZNF672	2.11351	13.8887	-2.7162	3.89766e-31	3.55406e-28	DOWN
ENSG00000100101	Z83844.1	0	2.16179	#NAME?	8.55089e-31	7.50832e-28	DOWN
ENSG00000288534	AP001931.2	1.23847	7.65271	-2.62742	1.34378e-30	1.1378e-27	DOWN
ENSG00000247556	OIP5-AS1	1.10361	6.74235	-2.61102	1.60882e-30	1.31524e-27	DOWN
ENSG00000196227	FAM217B	8.99473	1.07938	3.05888	2.60597e-30	2.05942e-27	UP
ENSG00000125968	ID1	23.8367	129.681	-2.44371	3.33953e-30	2.55398e-27	DOWN
ENSG00000112852	PCDHB2	5.24785	0.550466	3.253	7.35432e-30	5.44863e-27	UP
ENSG00000167996	FTH1	24.3737	124.918	-2.35758	1.29477e-29	9.30192e-27	DOWN
ENSG00000243004	AC005062.1	3.94994	0.157531	4.64812	1.67878e-29	1.17061e-26	UP
ENSG00000216285	AC078819.1	44.0243	236.081	-2.42291	7.02407e-29	4.7579e-26	DOWN
ENSG00000241258	CRCP	8.32215	1.0729	2.95544	8.80904e-29	5.80124e-26	UP
ENSG00000198315	ZKSCAN8	8.54318	1.26704	2.75331	2.25862e-28	1.44723e-25	UP
ENSG00000232187	FTH1P7	14.7712	95.2039	-2.68823	3.48987e-28	2.17731e-25	DOWN
ENSG00000198169	ZNF251	5.74083	0.632091	3.18305	1.55833e-27	9.47304e-25	UP
ENSG00000078018	MAP2	2.29445	0.306769	2.90292	6.26916e-27	3.71573e-24	UP
ENSG00000012232	EXTL3	1.36952	7.05288	-2.36454	8.17887e-27	4.72938e-24	DOWN
ENSG00000160211	G6PD	4.88016	24.6435	-2.33621	9.81817e-27	5.54212e-24	DOWN
ENSG00000198841	KTI12	0.830226	10.064	-3.59956	1.73486e-26	9.56513e-24	DOWN
ENSG00000186076	AC012085.1	51.2535	249.642	-2.28414	1.92999e-26	1.03991e-23	DOWN
ENSG00000151012	SLC7A11	0.459982	3.29302	-2.83976	2.39121e-26	1.2598e-23	DOWN
ENSG00000181904	C5orf24	0.752504	4.27731	-2.50693	3.03581e-26	1.56463e-23	DOWN
ENSG00000181029	TRAPPC5	1.01506	6.19045	-2.60848	3.85869e-26	1.94642e-23	DOWN
ENSG00000162704	ARPC5	4.15707	19.3937	-2.22195	6.68326e-26	3.30097e-23	DOWN
ENSG00000257390	AC023055.1	0.11469	3.42976	-4.9023	9.88041e-26	4.7805e-23	DOWN
ENSG00000215472	RPL17-C18orf32	0.785522	8.31651	-3.40425	1.69205e-25	8.02302e-23	DOWN
ENSG00000189159	JPT1	8.71765	39.102	-2.16523	7.98581e-25	3.71231e-22	DOWN
ENSG00000171314	PGAM1	29.5075	128.431	-2.12184	1.36427e-24	6.22001e-22	DOWN
ENSG00000285839	AL445685.3	5.14094	0.114381	5.49012	5.22488e-24	2.3372e-21	UP
ENSG00000196670	ZFP62	3.84449	0.577506	2.73489	1.12008e-23	4.91755e-21	UP
ENSG00000181444	ZNF467	7.45582	0.921318	3.01659	4.44738e-23	1.91706e-20	UP
ENSG00000151835	SACS	1.28201	0.198044	2.69452	6.61542e-23	2.80069e-20	UP
ENSG00000112186	CAP2	10.4393	1.92114	2.442	1.21848e-22	5.068e-20	UP
ENSG00000219507	FTH1P8	15.0357	79.7018	-2.40622	1.32856e-22	5.43061e-20	DOWN
ENSG00000236762	RPL19P16	0	11.848	#NAME?	1.68173e-22	6.75771e-20	DOWN
ENSG00000103426	CORO7-PAM16	1.86406	0	Inf	2.29441e-22	9.06597e-20	UP
ENSG00000093100	AC016026.1	1.76928	9.30805	-2.39532	2.3469e-22	9.12135e-20	DOWN
ENSG00000166311	SMPD1	0.848252	4.26784	-2.33094	2.56871e-22	9.82242e-20	DOWN
ENSG00000184292	TACSTD2	31.5943	128.273	-2.02148	4.63528e-22	1.74434e-19	DOWN
ENSG00000165410	CFL2	10.026	2.13849	2.22908	2.12621e-21	7.87626e-19	UP
ENSG00000242960	FTH1P23	7.47702	44.7461	-2.58123	3.03321e-21	1.08957e-18	DOWN
ENSG00000267426	AC087289.3	0.193016	2.15765	-3.48267	3.19923e-21	1.13205e-18	DOWN
ENSG00000223361	FTH1P10	2.77862	16.3728	-2.55885	6.55358e-21	2.28489e-18	DOWN
ENSG00000158109	TPRG1L	8.6163	35.2225	-2.03136	1.54673e-20	5.31448e-18	DOWN
ENSG00000143761	ARF1	19.7609	73.0977	-1.88718	1.74576e-20	5.91266e-18	DOWN
ENSG00000167600	CYP2S1	8.13084	31.8463	-1.96965	1.98514e-20	6.6287e-18	DOWN
ENSG00000111775	COX6A1	20.3334	78.1056	-1.94158	4.77571e-20	1.57253e-17	DOWN
ENSG00000172780	RAB43	1.65155	6.8035	-2.04245	5.81614e-20	1.88889e-17	DOWN
ENSG00000268412	TRMT112P6	16.2008	0	Inf	1.0122e-19	3.24286e-17	UP
ENSG00000198894	CIPC	1.16519	5.47781	-2.23303	1.28704e-19	4.06842e-17	DOWN
ENSG00000235407	CYMP-AS1	7.75068	0.998499	2.95649	1.91918e-19	5.98684e-17	UP
ENSG00000179010	MRFAP1	33.1146	7.90107	2.06735	2.31593e-19	7.13067e-17	UP
ENSG00000117632	STMN1	7.64969	27.22	-1.8312	4.22263e-19	1.2693e-16	DOWN
ENSG00000226564	FTH1P20	6.46923	37.1712	-2.52252	4.22956e-19	1.2693e-16	DOWN
ENSG00000267261	AC099811.2	1.98747	12.258	-2.62472	5.30074e-19	1.57088e-16	DOWN
ENSG00000235109	ZSCAN31	2.78973	10.133	-1.86087	7.38754e-19	2.16227e-16	DOWN
ENSG00000124222	STX16	1.94057	7.12223	-1.87585	9.13274e-19	2.60866e-16	DOWN
ENSG00000122786	CALD1	2.32273	8.31738	-1.84031	1.42479e-18	4.02131e-16	DOWN
ENSG00000198081	ZBTB14	0.174612	1.13537	-2.70094	1.46403e-18	4.08343e-16	DOWN
ENSG00000198356	GET3	9.86056	38.071	-1.94895	1.5314e-18	4.22167e-16	DOWN
ENSG00000181704	YIPF6	4.46592	0.998181	2.16158	1.91787e-18	5.22631e-16	UP
ENSG00000253797	UTP14C	3.77017	0.57522	2.71244	2.02404e-18	5.45296e-16	UP
ENSG00000173391	OLR1	5.82326	20.9511	-1.84712	2.18143e-18	5.81093e-16	DOWN
ENSG00000204519	ZNF551	4.27383	0.788792	2.43781	2.24167e-18	5.90505e-16	UP
ENSG00000226784	PGAM4	3.60806	16.8475	-2.22324	2.41251e-18	6.28524e-16	DOWN
ENSG00000213859	KCTD11	4.355	0.760406	2.51783	3.63628e-18	9.36382e-16	UP
ENSG00000270069	MIR222HG	1.74034	0	Inf	3.67317e-18	9.36382e-16	UP
ENSG00000070669	ASNS	1.5026	5.78453	-1.94474	4.70107e-18	1.18567e-15	DOWN
ENSG00000072042	RDH11	4.15046	14.3746	-1.79218	8.52587e-18	2.1277e-15	DOWN
ENSG00000260772	AC012321.1	0.0446667	3.19493	-6.16044	9.20566e-18	2.27341e-15	DOWN
ENSG00000023445	BIRC3	3.07597	0.650635	2.24112	1.04539e-17	2.55506e-15	UP
ENSG00000136689	IL1RN	0.180246	1.55139	-3.10552	1.67563e-17	4.05366e-15	DOWN
ENSG00000204792	LINC01291	0.182262	1.86552	-3.35549	2.63064e-17	6.29972e-15	DOWN
ENSG00000132640	BTBD3	3.66879	0.875237	2.06756	4.13846e-17	9.81146e-15	UP
ENSG00000077238	IL4R	3.74043	0.830721	2.17077	4.34125e-17	1.01903e-14	UP
ENSG00000139675	HNRNPA1L2	1.55032	9.82428	-2.66379	4.44892e-17	1.03407e-14	DOWN
ENSG00000180667	YOD1	45.4322	12.207	1.89601	5.49097e-17	1.26388e-14	UP
ENSG00000102158	MAGT1	18.8663	5.04364	1.90327	9.36023e-17	2.13377e-14	UP
ENSG00000055208	TAB2	10.4648	2.77718	1.91385	1.47314e-16	3.32621e-14	UP
ENSG00000175334	BANF1	3.77711	13.5277	-1.84057	1.61341e-16	3.60857e-14	DOWN
ENSG00000119661	DNAL1	3.19986	0.700198	2.19218	1.84116e-16	4.05647e-14	UP
ENSG00000226976	COX6A1P2	36.7403	137.221	-1.90107	1.84789e-16	4.05647e-14	DOWN
ENSG00000122008	POLK	5.29062	1.32424	1.99828	2.26651e-16	4.92976e-14	UP
ENSG00000283999	AL358215.3	4.06524	0	Inf	2.45896e-16	5.29973e-14	UP
ENSG00000004139	SARM1	0.853914	3.12404	-1.87125	2.60166e-16	5.55676e-14	DOWN
ENSG00000103353	UBFD1	2.29527	7.61157	-1.72953	2.89742e-16	6.13322e-14	DOWN
ENSG00000177576	C18orf32	2.28149	0.449742	2.34281	3.54141e-16	7.43007e-14	UP
ENSG00000257315	ZBED6	0.943017	3.47648	-1.88227	3.90984e-16	8.13109e-14	DOWN
ENSG00000064692	SNCAIP	1.57008	5.38646	-1.7785	5.17981e-16	1.06785e-13	DOWN
ENSG00000130312	MRPL34	2.09206	8.30771	-1.98952	5.43483e-16	1.10127e-13	DOWN
ENSG00000286596	AC098595.1	1.69318	8.00833	-2.24177	5.42472e-16	1.10127e-13	DOWN
ENSG00000146476	ARMT1	20.8746	5.53328	1.91554	5.51652e-16	1.10835e-13	UP
ENSG00000185697	MYBL1	4.94555	1.15674	2.09607	5.87123e-16	1.16971e-13	UP
ENSG00000069869	NEDD4	5.85101	1.56027	1.90689	6.71137e-16	1.32594e-13	UP
ENSG00000285404	Z82190.2	0.222276	3.32333	-3.9022	1.01969e-15	1.99792e-13	DOWN
ENSG00000284691	AC073111.3	0.373442	2.03851	-2.44856	1.6003e-15	3.10983e-13	DOWN
ENSG00000006652	IFRD1	10.0673	2.83284	1.82936	2.12758e-15	4.10087e-13	UP
ENSG00000180921	FAM83H	10.2484	31.0106	-1.59736	2.16336e-15	4.1362e-13	DOWN
ENSG00000206053	JPT2	8.61497	2.34192	1.87915	2.539e-15	4.79647e-13	UP
ENSG00000254741	AC067930.1	0	9.83885	#NAME?	2.75344e-15	5.14005e-13	DOWN
ENSG00000092068	SLC7A8	1.22487	3.99208	-1.70452	6.99918e-15	1.29638e-12	DOWN
ENSG00000258017	AC011603.2	2.1662	7.06856	-1.70625	9.42897e-15	1.73288e-12	DOWN
ENSG00000103534	TMC5	2.81439	8.89143	-1.65959	9.53313e-15	1.73855e-12	DOWN
ENSG00000123091	RNF11	7.77915	23.843	-1.61588	1.15501e-14	2.09031e-12	DOWN
ENSG00000262660	AC139530.2	0	2.08813	#NAME?	1.20778e-14	2.16925e-12	DOWN
ENSG00000207145	SNORA18	0.537354	33.8463	-5.97698	1.5826e-14	2.82107e-12	DOWN
ENSG00000253738	OTUD6B-AS1	0.404672	1.60071	-1.98388	1.86696e-14	3.30312e-12	DOWN
ENSG00000128923	MINDY2	1.87856	0.458933	2.03327	2.16039e-14	3.76607e-12	UP
ENSG00000136247	ZDHHC4	1.08786	4.0019	-1.87919	2.14723e-14	3.76607e-12	DOWN
ENSG00000115461	IGFBP5	5.62836	1.43218	1.9745	2.22513e-14	3.8506e-12	UP
ENSG00000182648	LINC01006	1.00478	0.243687	2.04378	2.31007e-14	3.96864e-12	UP
ENSG00000178252	WDR6	1.0821	3.34314	-1.62737	2.44658e-14	4.17291e-12	DOWN
ENSG00000171421	MRPL36	2.16826	8.03556	-1.88986	2.78498e-14	4.71617e-12	DOWN
ENSG00000143570	SLC39A1	26.7356	8.11706	1.71973	3.13953e-14	5.27886e-12	UP
ENSG00000213104	NPM1P46	0	4.46468	#NAME?	3.27725e-14	5.47162e-12	DOWN
ENSG00000145425	RPS3A	21.8876	62.622	-1.51656	3.53789e-14	5.86548e-12	DOWN
ENSG00000126247	CAPNS1	18.7153	53.3648	-1.51167	3.70498e-14	6.09985e-12	DOWN
ENSG00000110108	TMEM109	3.28238	10.5972	-1.69087	4.0585e-14	6.63579e-12	DOWN
ENSG00000137331	IER3	0.301486	2.78074	-3.20531	4.20891e-14	6.83458e-12	DOWN
ENSG00000172465	TCEAL1	12.2524	3.01334	2.02363	5.22267e-14	8.42307e-12	UP
ENSG00000237350	CDC42P6	24.7419	80.3254	-1.6989	5.30062e-14	8.49102e-12	DOWN
ENSG00000198794	SCAMP5	1.66082	0.348528	2.25254	5.41434e-14	8.61498e-12	UP
ENSG00000112144	CILK1	6.69361	1.94876	1.78023	5.88064e-14	9.29455e-12	UP
ENSG00000171827	ZNF570	1.61396	0.305939	2.39929	6.14091e-14	9.64163e-12	UP
ENSG00000134853	PDGFRA	3.08297	9.14622	-1.56885	6.26001e-14	9.76397e-12	DOWN
ENSG00000115993	TRAK2	4.79783	14.0682	-1.55198	7.82648e-14	1.21275e-11	DOWN
ENSG00000153107	ANAPC1	5.42935	15.3277	-1.49729	8.41138e-14	1.29492e-11	DOWN
ENSG00000185298	CCDC137	3.19017	10.0832	-1.66026	9.06403e-14	1.38639e-11	DOWN
ENSG00000081087	OSTM1	17.3768	5.3088	1.7107	1.68243e-13	2.55686e-11	UP
ENSG00000187653	TMSB4XP8	220.585	647.3	-1.5531	1.90448e-13	2.87589e-11	DOWN
ENSG00000141979	AC008764.1	3.09352	0.324501	3.25295	2.34453e-13	3.51798e-11	UP
ENSG00000102144	PGK1	24.9582	68.1263	-1.4487	2.45257e-13	3.65695e-11	DOWN
ENSG00000198843	SELENOT	4.54511	12.9959	-1.51567	2.50339e-13	3.7094e-11	DOWN
ENSG00000142627	EPHA2	202.098	65.2783	1.63038	2.96043e-13	4.35937e-11	UP
ENSG00000128245	YWHAH	20.9507	57.4636	-1.45565	3.71344e-13	5.43446e-11	DOWN
ENSG00000146411	SLC2A12	7.32945	1.99775	1.87533	3.7906e-13	5.51334e-11	UP
ENSG00000123612	ACVR1C	2.23619	0.509494	2.13391	4.23057e-13	6.11575e-11	UP
ENSG00000164099	PRSS12	1.78587	5.67457	-1.66788	5.33623e-13	7.66736e-11	DOWN
ENSG00000276057	AC004542.4	46.4532	0.870345	5.73805	7.2951e-13	1.04188e-10	UP
ENSG00000115540	MOB4	10.2643	3.10683	1.72413	7.73543e-13	1.09815e-10	UP
ENSG00000116704	SLC35D1	24.5691	7.7766	1.65963	7.91084e-13	1.11637e-10	UP
ENSG00000070831	CDC42	8.4719	22.5825	-1.41445	8.13828e-13	1.14167e-10	DOWN
ENSG00000198925	ATG9A	4.90845	13.5659	-1.46665	8.64223e-13	1.20524e-10	DOWN
ENSG00000198517	MAFK	7.86613	2.27458	1.79005	8.71438e-13	1.20819e-10	UP
ENSG00000256514	AP003419.1	1.09697	9.15935	-3.06172	9.76429e-13	1.34588e-10	DOWN
ENSG00000232931	LINC00342	0.813487	2.41571	-1.57026	1.01626e-12	1.39269e-10	DOWN
ENSG00000230084	AC006059.1	0.0663025	1.06229	-4.00198	1.09658e-12	1.48558e-10	DOWN
ENSG00000240194	CYMP	6.56501	1.20198	2.44938	1.26556e-12	1.70477e-10	UP
ENSG00000174469	CNTNAP2	2.24723	0.673186	1.73907	1.27567e-12	1.70867e-10	UP
ENSG00000101076	HNF4A	1.644	4.68381	-1.51047	1.32982e-12	1.7712e-10	DOWN
ENSG00000179178	TMEM125	3.55044	11.3757	-1.67989	1.46523e-12	1.94065e-10	DOWN
ENSG00000119125	GDA	1.07657	3.22264	-1.5818	1.48704e-12	1.95859e-10	DOWN
ENSG00000198816	ZNF358	6.9824	1.58358	2.14053	1.61961e-12	2.12142e-10	UP
ENSG00000196611	MMP1	13.8854	39.1107	-1.49399	1.67664e-12	2.18406e-10	DOWN
ENSG00000176105	YES1	20.3929	53.419	-1.38929	2.54876e-12	3.28403e-10	DOWN
ENSG00000285906	AC083855.2	0.304101	3.5183	-3.53226	3.1919e-12	4.09046e-10	DOWN
ENSG00000155850	SLC26A2	11.6534	30.365	-1.38166	3.45055e-12	4.39816e-10	DOWN
ENSG00000166483	WEE1	12.4746	4.12975	1.59486	5.48879e-12	6.92172e-10	UP
ENSG00000181061	HIGD1A	36.5081	12.2444	1.5761	5.48813e-12	6.92172e-10	UP
ENSG00000166750	SLFN5	0.258962	1.0314	-1.99379	6.405e-12	8.03438e-10	DOWN
ENSG00000169991	IFFO2	25.4076	8.48528	1.58222	6.61681e-12	8.25639e-10	UP
ENSG00000116062	MSH6	2.63951	6.93295	-1.3932	6.77134e-12	8.40497e-10	DOWN
ENSG00000161956	SENP3	3.71379	10.1132	-1.44527	7.74847e-12	9.56775e-10	DOWN
ENSG00000168564	CDKN2AIP	6.55909	2.02659	1.69444	9.07767e-12	1.10935e-09	UP
ENSG00000234975	FTH1P2	1.72091	14.1523	-3.0398	9.97452e-12	1.2127e-09	DOWN
ENSG00000186020	ZNF529	2.93385	0.882061	1.73384	1.06479e-11	1.28796e-09	UP
ENSG00000189334	S100A14	7.11575	20.4997	-1.52651	1.1688e-11	1.4066e-09	DOWN
ENSG00000134352	IL6ST	7.99783	2.75185	1.5392	1.24604e-11	1.49198e-09	UP
ENSG00000171160	MORN4	2.29113	0.410556	2.48041	1.33668e-11	1.59246e-09	UP
ENSG00000169122	FAM110B	1.49114	4.5262	-1.60189	1.37428e-11	1.62907e-09	DOWN
ENSG00000112335	SNX3	9.65032	25.4108	-1.39679	1.5057e-11	1.77597e-09	DOWN
ENSG00000259080	AC074091.2	1.7919	0	Inf	1.63617e-11	1.92031e-09	UP
ENSG00000182379	NXPH4	1.97039	6.04163	-1.61646	1.77549e-11	2.07357e-09	DOWN
ENSG00000213793	ZNF888	3.27712	9.25699	-1.49811	1.82632e-11	2.11211e-09	DOWN
ENSG00000260342	AC138811.2	1.48488	9.0195	-2.6027	1.82325e-11	2.11211e-09	DOWN
ENSG00000163947	ARHGEF3	7.82996	2.62835	1.57485	1.83982e-11	2.1174e-09	UP
ENSG00000151233	GXYLT1	26.7267	9.24713	1.53121	1.85424e-11	2.12369e-09	UP
ENSG00000180998	GPR137C	2.8062	0.772609	1.86081	2.04487e-11	2.33076e-09	UP
ENSG00000285725	AC004967.2	5.41973	0.991139	2.45106	2.19672e-11	2.49186e-09	UP
ENSG00000034152	MAP2K3	4.6118	11.9642	-1.37533	2.38234e-11	2.68954e-09	DOWN
ENSG00000150551	LYPD1	21.5088	7.2201	1.57484	2.61264e-11	2.93556e-09	UP
ENSG00000205542	TMSB4X	88.2156	216.877	-1.29777	2.8908e-11	3.21761e-09	DOWN
ENSG00000143643	TTC13	38.9846	13.6378	1.51529	2.91049e-11	3.22438e-09	UP
ENSG00000127418	FGFRL1	2.80292	7.40549	-1.40166	2.93004e-11	3.23094e-09	DOWN
ENSG00000204745	AC083899.1	5.02575	13.6483	-1.44131	3.67467e-11	4.0147e-09	DOWN
ENSG00000103194	USP10	4.90884	12.4975	-1.34819	3.69614e-11	4.01963e-09	DOWN
ENSG00000157823	AP3S2	4.46042	1.42468	1.64655	3.87632e-11	4.19634e-09	UP
ENSG00000120937	NPPB	15.9229	3.20869	2.31105	3.92251e-11	4.22704e-09	UP
ENSG00000167461	RAB8A	4.06128	10.6393	-1.3894	4.13391e-11	4.41472e-09	DOWN
ENSG00000178381	ZFAND2A	5.35805	1.48613	1.85015	4.42533e-11	4.70474e-09	UP
ENSG00000165272	AQP3	28.8799	10.1929	1.50251	4.59129e-11	4.85939e-09	UP
ENSG00000176020	AMIGO3	6.45468	1.67037	1.95017	5.65926e-11	5.9631e-09	UP
ENSG00000131979	GCH1	14.3791	4.98114	1.52943	6.19577e-11	6.49953e-09	UP
ENSG00000269940	AL049840.4	1.16041	8.92331	-2.94294	6.38531e-11	6.66885e-09	DOWN
ENSG00000283936	MIR3658	59.5075	1.35214	5.45975	6.45764e-11	6.71481e-09	UP
ENSG00000173039	RELA	3.18028	1.03819	1.61508	6.49353e-11	6.72265e-09	UP
ENSG00000186106	ANKRD46	8.6819	2.96018	1.55233	6.6588e-11	6.86378e-09	UP
ENSG00000187514	PTMA	27.1961	65.6848	-1.27216	6.98928e-11	7.14233e-09	DOWN
ENSG00000160285	LSS	0.919027	2.52933	-1.46057	7.0245e-11	7.14751e-09	DOWN
ENSG00000164120	HPGD	13.1331	4.6322	1.50344	7.24984e-11	7.34526e-09	UP
ENSG00000259623	AC125257.1	7.79198	2.17094	1.84367	7.39875e-11	7.46424e-09	UP
ENSG00000164976	MYORG	3.45964	9.02961	-1.38404	7.51748e-11	7.55188e-09	DOWN
ENSG00000104522	GFUS	1.57715	4.38685	-1.47587	7.87013e-11	7.87278e-09	DOWN
ENSG00000133243	BTBD2	4.68986	11.7236	-1.32179	8.91515e-11	8.88069e-09	DOWN
ENSG00000075234	TTC38	4.43354	11.7916	-1.41123	9.51321e-11	9.39746e-09	DOWN
ENSG00000241635	UGT1A1	0.82786	2.83787	-1.77735	1.02129e-10	1.00467e-08	DOWN
ENSG00000237264	FTH1P11	4.50371	18.553	-2.04247	1.03954e-10	1.0184e-08	DOWN
ENSG00000140575	IQGAP1	15.2138	36.3197	-1.25537	1.06858e-10	1.04255e-08	DOWN
ENSG00000103381	CPPED1	3.04301	7.72432	-1.34391	1.12664e-10	1.09022e-08	DOWN
ENSG00000101951	PAGE4	2.26593	7.1475	-1.65734	1.29921e-10	1.2521e-08	DOWN
ENSG00000140450	ARRDC4	8.93697	2.81495	1.66668	1.7342e-10	1.66455e-08	UP
ENSG00000174151	CYB561D1	1.52655	0.481473	1.66475	1.92996e-10	1.84498e-08	UP
ENSG00000223773	CD99P1	3.39689	0.980214	1.79305	1.97579e-10	1.87368e-08	UP
ENSG00000139132	FGD4	2.30625	0.751309	1.61807	2.48085e-10	2.34327e-08	UP
ENSG00000115738	ID2	13.6915	33.1523	-1.27583	2.50061e-10	2.35256e-08	DOWN
ENSG00000174744	BRMS1	4.20433	10.7388	-1.35289	2.57873e-10	2.41647e-08	DOWN
ENSG00000187193	MT1X	3.0035	8.62414	-1.52173	2.61944e-10	2.44495e-08	DOWN
ENSG00000187097	ENTPD5	2.11952	0.609453	1.79816	2.65178e-10	2.46542e-08	UP
ENSG00000127804	METTL16	1.19598	3.08006	-1.36476	2.66522e-10	2.46825e-08	DOWN
ENSG00000140995	DEF8	2.05761	5.103	-1.31038	2.73344e-10	2.52157e-08	DOWN
ENSG00000204673	AKT1S1	13.4406	4.86777	1.46526	2.80883e-10	2.58108e-08	UP
ENSG00000198218	QRICH1	4.94542	11.9557	-1.27353	2.89736e-10	2.65215e-08	DOWN
ENSG00000104856	RELB	4.42559	1.3772	1.68413	3.0514e-10	2.78241e-08	UP
ENSG00000155287	SLC25A28	8.02566	2.29896	1.80364	3.16205e-10	2.87225e-08	UP
ENSG00000100196	KDELR3	3.61797	10.0894	-1.47959	3.19875e-10	2.8945e-08	DOWN
ENSG00000147533	GOLGA7	14.2464	5.00856	1.50812	3.35965e-10	3.02854e-08	UP
ENSG00000204869	IGFL4	7.69086	2.43509	1.65917	3.53174e-10	3.15964e-08	UP
ENSG00000130590	SAMD10	3.1059	0.621956	2.32013	3.8992e-10	3.47527e-08	UP
ENSG00000128228	SDF2L1	17.3029	43.3316	-1.3244	3.98749e-10	3.54065e-08	DOWN
ENSG00000153443	UBALD1	1.23324	3.41507	-1.46946	4.28658e-10	3.79202e-08	DOWN
ENSG00000228300	FAM174C	4.61119	12.0409	-1.38473	4.36945e-10	3.85096e-08	DOWN
ENSG00000100934	SEC23A	26.5273	9.95291	1.41429	4.52539e-10	3.97363e-08	UP
ENSG00000169762	TAPT1	4.41248	1.50129	1.55539	4.63721e-10	4.05679e-08	UP
ENSG00000121236	TRIM6	1.40559	0.388542	1.85503	5.0641e-10	4.41396e-08	UP
ENSG00000104412	EMC2	3.42591	8.53741	-1.31731	5.10613e-10	4.43429e-08	DOWN
ENSG00000084444	FAM234B	4.66408	1.55936	1.58064	5.9546e-10	5.15225e-08	UP
ENSG00000103257	SLC7A5	42.5032	97.6794	-1.20048	6.19859e-10	5.34386e-08	DOWN
ENSG00000102858	MGRN1	1.03758	2.59466	-1.32233	7.23849e-10	6.20132e-08	DOWN
ENSG00000118523	CCN2	87.6119	32.939	1.41133	7.24551e-10	6.20132e-08	UP
ENSG00000105538	RASIP1	2.49159	6.59874	-1.40513	7.82543e-10	6.62591e-08	DOWN
ENSG00000165490	DDIAS	2.48137	0.774765	1.67931	7.80326e-10	6.62591e-08	UP
ENSG00000196911	KPNA5	4.21092	1.45959	1.52857	8.13057e-10	6.85977e-08	UP
ENSG00000128050	PAICS	13.1679	30.1383	-1.19458	8.26974e-10	6.95245e-08	DOWN
ENSG00000119685	TTLL5	1.36674	3.36402	-1.29945	9.62949e-10	8.067e-08	DOWN
ENSG00000084090	STARD7	16.8939	38.6371	-1.19348	9.78514e-10	8.16853e-08	DOWN
ENSG00000224259	LINC01133	0.785202	2.55993	-1.70497	1.02215e-09	8.50282e-08	DOWN
ENSG00000099194	SCD	137.289	309.595	-1.17316	1.05979e-09	8.78518e-08	DOWN
ENSG00000265148	TSPOAP1-AS1	0.37659	1.20012	-1.67211	1.14752e-09	9.47926e-08	DOWN
ENSG00000138463	SLC49A4	4.79338	11.8386	-1.30438	1.22161e-09	1.00563e-07	DOWN
ENSG00000185730	ZNF696	1.74816	0.471295	1.89113	1.24799e-09	1.02378e-07	UP
ENSG00000101846	STS	1.26132	3.03435	-1.26645	1.30106e-09	1.06364e-07	DOWN
ENSG00000189057	FAM111B	5.59266	12.9819	-1.2149	1.33651e-09	1.08887e-07	DOWN
ENSG00000171492	LRRC8D	6.18083	2.22225	1.47578	1.40231e-09	1.13856e-07	UP
ENSG00000128016	ZFP36	5.21841	12.3945	-1.24802	1.46903e-09	1.18866e-07	DOWN
ENSG00000119673	ACOT2	2.90632	0.772057	1.91241	1.61836e-09	1.30504e-07	UP
ENSG00000158882	TOMM40L	2.11427	5.16558	-1.28877	1.72914e-09	1.38964e-07	DOWN
ENSG00000127526	SLC35E1	4.97605	1.83064	1.44265	1.7374e-09	1.39156e-07	UP
ENSG00000155660	PDIA4	87.4844	195.131	-1.15734	1.79686e-09	1.43434e-07	DOWN
ENSG00000089063	TMEM230	6.36777	14.9123	-1.22765	1.89368e-09	1.5021e-07	DOWN
ENSG00000280211	AC106886.4	2.09702	0.272374	2.94468	1.95167e-09	1.54234e-07	UP
ENSG00000213563	C8orf82	1.85346	4.72827	-1.35109	2.04914e-09	1.61399e-07	DOWN
ENSG00000090971	NAT14	2.53722	6.7277	-1.40686	2.09714e-09	1.64632e-07	DOWN
ENSG00000101447	FAM83D	29.9148	67.6035	-1.17624	2.16049e-09	1.69045e-07	DOWN
ENSG00000121900	TMEM54	12.0505	28.5446	-1.24413	2.18266e-09	1.70219e-07	DOWN
ENSG00000277957	SENP3-EIF4A1	39.6722	15.1276	1.39095	2.25391e-09	1.74626e-07	UP
ENSG00000100342	APOL1	4.82733	1.72325	1.48609	2.34808e-09	1.8133e-07	UP
ENSG00000158966	CACHD1	17.1564	6.65394	1.36646	2.65268e-09	2.04187e-07	UP
ENSG00000124429	POF1B	8.7409	20.3149	-1.21668	2.83803e-09	2.17045e-07	DOWN
ENSG00000112062	MAPK14	5.31786	12.1928	-1.19711	2.86049e-09	2.18059e-07	DOWN
ENSG00000188229	TUBB4B	114.451	252.131	-1.13944	3.07531e-09	2.33684e-07	DOWN
ENSG00000150776	NKAPD1	4.40537	1.61066	1.45161	3.46022e-09	2.62092e-07	UP
ENSG00000172575	RASGRP1	3.73706	8.55355	-1.19462	3.91904e-09	2.959e-07	DOWN
ENSG00000259171	AL163636.1	1.60927	0	Inf	3.99443e-09	2.99683e-07	UP
ENSG00000167755	KLK6	13.728	4.97668	1.46386	4.37426e-09	3.27145e-07	UP
ENSG00000170537	TMC7	4.42793	1.47783	1.58315	4.53934e-09	3.38423e-07	UP
ENSG00000269955	FMC1-LUC7L2	23.9044	8.43405	1.50298	4.59735e-09	3.41674e-07	UP
ENSG00000183354	KIAA2026	1.75928	0.586853	1.58391	4.77351e-09	3.52556e-07	UP
ENSG00000100889	PCK2	1.47379	3.56692	-1.27515	4.82984e-09	3.55608e-07	DOWN
ENSG00000170619	COMMD5	2.1418	5.14465	-1.26425	5.01056e-09	3.67772e-07	DOWN
ENSG00000076513	ANKRD13A	2.16975	5.06515	-1.22308	5.07498e-09	3.71351e-07	DOWN
ENSG00000158042	MRPL17	2.55093	6.58713	-1.36863	5.17022e-09	3.77155e-07	DOWN
ENSG00000159228	CBR1	2.68782	6.70334	-1.31844	5.29751e-09	3.85256e-07	DOWN
ENSG00000172936	MYD88	2.93763	6.62448	-1.17316	6.04006e-09	4.36578e-07	DOWN
ENSG00000198482	ZNF808	2.48971	0.806015	1.6271	6.52082e-09	4.69896e-07	UP
ENSG00000108797	CNTNAP1	1.31885	0.32802	2.00743	6.58459e-09	4.71624e-07	UP
ENSG00000266976	AC079466.1	0.396439	1.37603	-1.79534	6.58459e-09	4.71624e-07	DOWN
ENSG00000139289	PHLDA1	45.5213	18.3376	1.31174	6.7684e-09	4.83329e-07	UP
ENSG00000160877	NACC1	17.1807	37.6293	-1.13107	6.97092e-09	4.96296e-07	DOWN
ENSG00000255154	HTD2	3.08425	1.02522	1.58898	7.11937e-09	5.05347e-07	UP
ENSG00000242028	HYPK	1.31661	0.381666	1.78644	7.72567e-09	5.46747e-07	UP
ENSG00000233673	ANAPC1P1	1.02239	3.40275	-1.73476	8.1105e-09	5.72273e-07	DOWN
ENSG00000134954	ETS1	1.80085	0.62279	1.53186	8.49437e-09	5.9758e-07	UP
ENSG00000173598	NUDT4	42.7724	17.3875	1.29863	8.60035e-09	6.03246e-07	UP
ENSG00000114166	KAT2B	9.51216	3.55759	1.41887	8.77452e-09	6.13647e-07	UP
ENSG00000144959	NCEH1	19.9097	7.97295	1.32029	9.20797e-09	6.42067e-07	UP
ENSG00000139726	DENR	19.1013	41.633	-1.12406	9.67881e-09	6.72919e-07	DOWN
ENSG00000037749	MFAP3	2.1155	0.694649	1.60664	9.96306e-09	6.90655e-07	UP
ENSG00000025800	KPNA6	10.4501	22.6531	-1.11619	1.00194e-08	6.92533e-07	DOWN
ENSG00000114439	BBX	4.44906	1.74451	1.35068	1.03869e-08	7.1585e-07	UP
ENSG00000077157	PPP1R12B	1.68751	0.641035	1.39642	1.12238e-08	7.71288e-07	UP
ENSG00000184678	H2BC21	7.2712	2.20889	1.71887	1.17162e-08	8.02794e-07	UP
ENSG00000120889	TNFRSF10B	40.9233	16.6373	1.2985	1.18684e-08	8.08554e-07	UP
ENSG00000135679	MDM2	34.5723	14.1827	1.28549	1.19853e-08	8.14175e-07	UP
ENSG00000080546	SESN1	19.7427	7.88411	1.3243	1.24955e-08	8.45723e-07	UP
ENSG00000117620	SLC35A3	1.04724	0.395012	1.40663	1.2521e-08	8.45723e-07	UP
ENSG00000130193	THEM6	8.71417	19.2858	-1.14611	1.34443e-08	9.05502e-07	DOWN
ENSG00000007952	NOX1	0.702182	2.38441	-1.76371	1.44594e-08	9.71117e-07	DOWN
ENSG00000188070	C11orf95	7.26062	2.75954	1.39567	1.49793e-08	1.00319e-06	UP
ENSG00000179918	SEPHS2	50.6173	108.457	-1.09942	1.52555e-08	1.01881e-06	DOWN
ENSG00000162702	ZNF281	2.93377	6.5053	-1.14886	1.67896e-08	1.11811e-06	DOWN
ENSG00000186665	C17orf58	2.17843	0.636751	1.77449	1.73398e-08	1.15152e-06	UP
ENSG00000188599	NPIPP1	3.52436	0.738048	2.25557	1.91045e-08	1.26164e-06	UP
ENSG00000065615	CYB5R4	6.17197	2.38652	1.37082	2.05657e-08	1.35437e-06	UP
ENSG00000083799	CYLD	2.28064	0.860752	1.40577	2.07841e-08	1.36496e-06	UP
ENSG00000258311	AC009779.3	1.10309	0.186022	2.56801	2.09134e-08	1.36965e-06	UP
ENSG00000135069	PSAT1	37.6731	80.1197	-1.08862	2.14176e-08	1.39881e-06	DOWN
ENSG00000247077	PGAM5	10.0917	21.8619	-1.11525	2.17392e-08	1.41591e-06	DOWN
ENSG00000145050	MANF	12.9419	28.1764	-1.12244	2.24311e-08	1.45698e-06	DOWN
ENSG00000163545	NUAK2	17.3126	6.67693	1.37456	2.27051e-08	1.47075e-06	UP
ENSG00000152904	GGPS1	5.38325	2.06685	1.38104	2.29249e-08	1.48094e-06	UP
ENSG00000110330	BIRC2	6.06714	2.38226	1.34869	2.37211e-08	1.5282e-06	UP
ENSG00000180233	ZNRF2	3.74292	8.92698	-1.25401	2.4195e-08	1.55451e-06	DOWN
ENSG00000258947	TUBB3	5.24268	11.3047	-1.10855	2.50015e-08	1.60199e-06	DOWN
ENSG00000005469	CROT	4.86081	1.77427	1.45397	2.52055e-08	1.61071e-06	UP
ENSG00000110958	PTGES3	21.4148	44.9254	-1.06893	2.68495e-08	1.71115e-06	DOWN
ENSG00000100364	KIAA0930	3.06221	6.64693	-1.11812	2.74434e-08	1.74431e-06	DOWN
ENSG00000161671	EMC10	8.41961	17.736	-1.07486	2.77845e-08	1.76127e-06	DOWN
ENSG00000089685	BIRC5	2.01948	4.68518	-1.21412	2.79553e-08	1.76737e-06	DOWN
ENSG00000172057	ORMDL3	2.90287	6.56705	-1.17777	2.80352e-08	1.76771e-06	DOWN
ENSG00000140153	WDR20	0.988546	2.2331	-1.17567	2.94906e-08	1.85455e-06	DOWN
ENSG00000186480	INSIG1	4.06795	8.93984	-1.13595	2.95874e-08	1.85571e-06	DOWN
ENSG00000075218	GTSE1	9.9164	21.307	-1.10344	2.98478e-08	1.8671e-06	DOWN
ENSG00000179041	RRS1	15.9118	35.3085	-1.14992	3.09695e-08	1.93217e-06	DOWN
ENSG00000284981	UPK3BL2	11.7817	3.31525	1.82936	3.11676e-08	1.93942e-06	UP
ENSG00000121274	TENT4B	8.77272	3.51538	1.31934	3.21058e-08	1.99258e-06	UP
ENSG00000198752	CDC42BPB	15.6013	32.6123	-1.06375	3.23747e-08	2.00402e-06	DOWN
ENSG00000100441	KHNYN	3.83797	8.19321	-1.09408	3.34137e-08	2.06295e-06	DOWN
ENSG00000171792	RHNO1	4.69878	1.79669	1.38695	3.38411e-08	2.08391e-06	UP
ENSG00000153814	JAZF1	3.33402	1.23171	1.4366	3.64877e-08	2.24107e-06	UP
ENSG00000130669	PAK4	2.81647	6.12197	-1.12011	3.70526e-08	2.26988e-06	DOWN
ENSG00000074696	HACD3	11.3513	23.6871	-1.06124	3.86079e-08	2.35906e-06	DOWN
ENSG00000283201	AC092329.3	0	1.0738	#NAME?	3.94049e-08	2.40157e-06	DOWN
ENSG00000105290	APLP1	3.44925	1.21386	1.50668	3.96218e-08	2.40452e-06	UP
ENSG00000115306	SPTBN1	21.4212	44.1969	-1.04491	3.96561e-08	2.40452e-06	DOWN
ENSG00000128965	CHAC1	1.82212	4.79022	-1.39448	4.05071e-08	2.44985e-06	DOWN
ENSG00000184012	TMPRSS2	1.56111	3.47907	-1.15613	4.19611e-08	2.53133e-06	DOWN
ENSG00000251333	RTN3P1	3.58998	12.0349	-1.74518	4.28567e-08	2.5788e-06	DOWN
ENSG00000156510	HKDC1	0.496333	1.6838	-1.76234	4.49257e-08	2.69645e-06	DOWN
ENSG00000116717	GADD45A	13.1813	5.20229	1.34128	4.61441e-08	2.76259e-06	UP
ENSG00000187123	LYPD6	6.67129	2.64275	1.33592	4.68173e-08	2.79583e-06	UP
ENSG00000169851	PCDH7	4.11812	8.60607	-1.06337	4.84734e-08	2.88746e-06	DOWN
ENSG00000246705	H2AJ	8.23754	3.10509	1.40758	4.87486e-08	2.89657e-06	UP
ENSG00000198298	ZNF485	0.250154	1.13545	-2.18237	5.22052e-08	3.0942e-06	DOWN
ENSG00000231365	WARS2-AS1	0.408523	1.08062	-1.40336	5.32194e-08	3.14645e-06	DOWN
ENSG00000106635	BCL7B	2.63385	5.81012	-1.1414	5.46058e-08	3.22038e-06	DOWN
ENSG00000128590	DNAJB9	16.4716	6.49192	1.34326	5.70078e-08	3.3537e-06	UP
ENSG00000163513	TGFBR2	15.8838	6.68712	1.2481	5.97355e-08	3.49681e-06	UP
ENSG00000132334	PTPRE	1.29157	0.430375	1.58546	6.08147e-08	3.55122e-06	UP
ENSG00000133816	MICAL2	6.47337	13.2707	-1.03566	6.22014e-08	3.62327e-06	DOWN
ENSG00000188976	NOC2L	12.1515	25.1667	-1.05038	6.38642e-08	3.71101e-06	DOWN
ENSG00000122035	RASL11A	1.61966	4.34724	-1.42441	6.64221e-08	3.84082e-06	DOWN
ENSG00000159423	ALDH4A1	1.54643	3.73095	-1.2706	6.63205e-08	3.84082e-06	DOWN
ENSG00000133318	RTN3	4.29218	8.93825	-1.05828	6.75552e-08	3.89683e-06	DOWN
ENSG00000249319	AC068533.4	0	2.13535	#NAME?	7.04324e-08	4.05294e-06	DOWN
ENSG00000105676	ARMC6	1.4432	3.19508	-1.14658	7.90241e-08	4.53633e-06	DOWN
ENSG00000171302	CANT1	9.86573	4.13311	1.2552	8.1818e-08	4.68536e-06	UP
ENSG00000127528	KLF2	11.3561	4.38592	1.37251	8.40617e-08	4.80225e-06	UP
ENSG00000184164	CRELD2	5.30186	11.1898	-1.07761	8.5632e-08	4.8802e-06	DOWN
ENSG00000178896	EXOSC4	7.87176	17.4168	-1.14572	8.59465e-08	4.88638e-06	DOWN
ENSG00000178597	PSAPL1	0.549392	1.79287	-1.70636	8.65966e-08	4.91156e-06	DOWN
ENSG00000167774	AC010323.1	2.07812	9.00859	-2.11603	8.90927e-08	5.04107e-06	DOWN
ENSG00000169118	CSNK1G1	6.38262	2.68765	1.2478	1.07864e-07	6.07418e-06	UP
ENSG00000196839	ADA	2.20555	5.23071	-1.24587	1.14564e-07	6.4362e-06	DOWN
ENSG00000109189	USP46	3.43612	1.38922	1.30651	1.25163e-07	7.01505e-06	UP
ENSG00000066855	MTFR1	1.7462	3.91464	-1.16466	1.27009e-07	7.10173e-06	DOWN
ENSG00000095383	TBC1D2	4.22627	1.61774	1.38541	1.32664e-07	7.40046e-06	UP
ENSG00000223612	AC241585.1	6.96724	20.1347	-1.53102	1.37803e-07	7.66911e-06	DOWN
ENSG00000001561	ENPP4	11.3132	4.58192	1.30398	1.39561e-07	7.74871e-06	UP
ENSG00000152749	GPR180	13.1605	5.58298	1.2371	1.4946e-07	8.27899e-06	UP
ENSG00000140264	SERF2	4.58619	9.30677	-1.02099	1.50835e-07	8.33565e-06	DOWN
ENSG00000062725	APPBP2	7.0208	2.93297	1.25927	1.53583e-07	8.46779e-06	UP
ENSG00000010270	STARD3NL	2.20691	4.91412	-1.1549	1.57345e-07	8.65508e-06	DOWN
ENSG00000198960	ARMCX6	2.79253	0.967284	1.52956	1.61555e-07	8.86609e-06	UP
ENSG00000109270	LAMTOR3	13.6761	5.72333	1.25673	1.62887e-07	8.91853e-06	UP
ENSG00000243137	PSG4	0.963266	2.21342	-1.20027	1.71726e-07	9.38084e-06	DOWN
ENSG00000117394	SLC2A1	26.7745	11.7451	1.1888	1.84641e-07	1.00631e-05	UP
ENSG00000129219	PLD2	1.37299	3.08665	-1.16872	2.00624e-07	1.09092e-05	DOWN
ENSG00000143375	CGN	13.1631	26.3628	-1.00201	2.05596e-07	1.11539e-05	DOWN
ENSG00000124733	MEA1	7.35763	15.3104	-1.0572	2.11863e-07	1.14416e-05	DOWN
ENSG00000196247	ZNF107	1.3323	2.83709	-1.09049	2.11581e-07	1.14416e-05	DOWN
ENSG00000168101	NUDT16L1	7.34215	2.92077	1.32986	2.15941e-07	1.16089e-05	UP
ENSG00000172175	MALT1	4.72707	2.00705	1.23587	2.26591e-07	1.21265e-05	UP
ENSG00000183979	NPB	0.857368	2.77478	-1.69439	2.26592e-07	1.21265e-05	DOWN
ENSG00000155903	RASA2	15.6922	6.72161	1.22317	2.2886e-07	1.22203e-05	UP
ENSG00000185340	GAS2L1	2.20054	4.68536	-1.0903	2.30544e-07	1.22826e-05	DOWN
ENSG00000092531	SNAP23	1.41612	3.0892	-1.12529	2.32258e-07	1.23185e-05	DOWN
ENSG00000164024	METAP1	9.30444	18.8224	-1.01646	2.32108e-07	1.23185e-05	DOWN
ENSG00000120278	PLEKHG1	5.62495	2.38352	1.23875	2.38953e-07	1.25891e-05	UP
ENSG00000117758	STX12	22.0074	9.40495	1.2265	2.40809e-07	1.26588e-05	UP
ENSG00000093167	LRRFIP2	6.20352	2.65834	1.22256	2.42254e-07	1.27066e-05	UP
ENSG00000139146	SINHCAF	6.45517	13.1477	-1.02629	2.46476e-07	1.28994e-05	DOWN
ENSG00000162769	FLVCR1	5.70522	11.6838	-1.03415	2.50227e-07	1.30669e-05	DOWN
ENSG00000093010	COMT	1.86142	3.86191	-1.05291	2.53243e-07	1.31954e-05	DOWN
ENSG00000185722	ANKFY1	2.34738	4.75402	-1.0181	2.59173e-07	1.34747e-05	DOWN
ENSG00000145882	PCYOX1L	1.566	0.513943	1.60741	2.60925e-07	1.35361e-05	UP
ENSG00000163032	VSNL1	1.1519	2.94609	-1.35478	2.6189e-07	1.35565e-05	DOWN
ENSG00000197208	SLC22A4	3.15677	0.883007	1.83795	2.6691e-07	1.37863e-05	UP
ENSG00000075975	MKRN2	2.55952	1.07464	1.25201	2.74137e-07	1.41288e-05	UP
ENSG00000143499	SMYD2	2.83157	5.92763	-1.06585	2.76445e-07	1.42169e-05	DOWN
ENSG00000223551	TMSB4XP4	1.83568	7.7194	-2.07217	2.80702e-07	1.44045e-05	DOWN
ENSG00000119729	RHOQ	3.03081	6.35466	-1.06811	2.88796e-07	1.47878e-05	DOWN
ENSG00000171557	FGG	25.9401	11.4176	1.18392	3.01967e-07	1.5429e-05	UP
ENSG00000138468	SENP7	3.46623	1.37568	1.33322	3.07863e-07	1.56627e-05	UP
ENSG00000049656	CLPTM1L	1.88522	0.689526	1.45105	3.11882e-07	1.58332e-05	UP
ENSG00000144306	SCRN3	1.64409	0.566927	1.53605	3.14162e-07	1.59068e-05	UP
ENSG00000257529	RPL36A-HNRNPH2	5.16996	13.4883	-1.38349	3.14674e-07	1.59068e-05	DOWN
ENSG00000164164	OTUD4	12.032	5.29932	1.18299	3.20754e-07	1.61797e-05	UP
ENSG00000229186	ADAM1A	0.133197	1.20931	-3.18256	3.36881e-07	1.69212e-05	DOWN
ENSG00000177058	SLC38A9	7.10782	3.08099	1.20601	3.40142e-07	1.70488e-05	UP
ENSG00000140263	SORD	8.11028	3.58473	1.17789	3.43212e-07	1.71302e-05	UP
ENSG00000133895	MEN1	1.0728	2.27556	-1.08483	3.47469e-07	1.727e-05	DOWN
ENSG00000100065	CARD10	3.34935	6.89292	-1.04124	3.5191e-07	1.74541e-05	DOWN
ENSG00000116852	KIF21B	0.451977	1.06444	-1.23578	3.53702e-07	1.747e-05	DOWN
ENSG00000175768	TOMM5	3.10011	6.67707	-1.10689	3.53389e-07	1.747e-05	DOWN
ENSG00000071073	MGAT4A	11.4961	5.07317	1.18018	4.06806e-07	1.99268e-05	UP
ENSG00000203880	PCMTD2	4.67858	1.98039	1.24029	4.15968e-07	2.02523e-05	UP
ENSG00000198855	FICD	2.78093	0.994104	1.4841	4.2286e-07	2.05434e-05	UP
ENSG00000262246	CORO7	0.417197	1.0048	-1.26811	4.48624e-07	2.17061e-05	DOWN
ENSG00000148187	MRRF	1.32568	2.78599	-1.07146	4.69438e-07	2.26669e-05	DOWN
ENSG00000164045	CDC25A	22.5682	9.9433	1.18249	4.79309e-07	2.30964e-05	UP
ENSG00000103196	CRISPLD2	0.505213	1.27083	-1.3308	4.80969e-07	2.31295e-05	DOWN
ENSG00000035499	DEPDC1B	8.25475	16.6086	-1.00863	4.86564e-07	2.33511e-05	DOWN
ENSG00000234964	FABP5P7	69.1515	141.726	-1.03527	5.09236e-07	2.43899e-05	DOWN
ENSG00000138434	ITPRID2	56.7527	25.7787	1.13851	5.23218e-07	2.5009e-05	UP
ENSG00000183718	TRIM52	2.19148	0.853447	1.36053	5.34731e-07	2.55078e-05	UP
ENSG00000188811	NHLRC3	14.5843	6.42176	1.18338	5.3768e-07	2.5597e-05	UP
ENSG00000167842	MIS12	2.04409	4.3477	-1.08879	5.44343e-07	2.58623e-05	DOWN
ENSG00000174501	ANKRD36C	0.854687	1.99088	-1.21994	5.48517e-07	2.60085e-05	DOWN
ENSG00000138678	GPAT3	2.73446	0.985637	1.47213	5.49926e-07	2.60232e-05	UP
ENSG00000267801	AC087289.5	2.16614	0.548547	1.98144	5.54582e-07	2.61913e-05	UP
ENSG00000243789	JMJD7	0.518329	1.82217	-1.81372	5.66686e-07	2.67097e-05	DOWN
ENSG00000102931	ARL2BP	9.94409	4.0366	1.3007	5.76439e-07	2.70083e-05	UP
ENSG00000163788	SNRK	1.00113	0.328989	1.60552	5.7584e-07	2.70083e-05	UP
ENSG00000108602	ALDH3A1	2.12521	4.50165	-1.08285	5.89329e-07	2.75578e-05	DOWN
ENSG00000186806	VSIG10L	3.1176	1.0879	1.51889	6.62284e-07	3.06668e-05	UP
ENSG00000183444	OR7E38P	1.87154	6.38077	-1.76951	6.71229e-07	3.09e-05	DOWN
ENSG00000007376	RPUSD1	3.99317	8.03633	-1.009	6.72818e-07	3.09131e-05	DOWN
ENSG00000165832	TRUB1	21.4833	9.39887	1.19265	6.91873e-07	3.17271e-05	UP
ENSG00000197885	NKIRAS1	3.17201	1.34316	1.23977	7.04962e-07	3.22649e-05	UP
ENSG00000102221	JADE3	6.49557	13.0307	-1.00439	7.12849e-07	3.2563e-05	DOWN
ENSG00000146416	AIG1	1.04173	2.24228	-1.10598	7.14474e-07	3.25745e-05	DOWN
ENSG00000256206	AC018523.2	0.116124	1.79855	-3.95309	7.59982e-07	3.43848e-05	DOWN
ENSG00000117525	F3	22.1646	9.84281	1.17112	8.21025e-07	3.68676e-05	UP
ENSG00000125814	NAPB	5.29473	2.25355	1.23236	8.21078e-07	3.68676e-05	UP
ENSG00000164056	SPRY1	3.00743	1.2229	1.29822	8.20485e-07	3.68676e-05	UP
ENSG00000047634	SCML1	6.12665	2.63117	1.2194	8.67956e-07	3.88989e-05	UP
ENSG00000135046	ANXA1	2.89645	6.1149	-1.07805	8.73765e-07	3.90853e-05	DOWN
ENSG00000177728	TMEM94	0.668102	1.43079	-1.09867	8.88613e-07	3.96747e-05	DOWN
ENSG00000185567	AHNAK2	2.69882	1.20708	1.16081	9.1376e-07	4.07207e-05	UP
ENSG00000159214	CCDC24	1.55212	0.537861	1.52894	9.72116e-07	4.3159e-05	UP
ENSG00000204923	FBXO48	2.45091	0.863678	1.50475	1.02599e-06	4.5381e-05	UP
ENSG00000221995	TIAF1	0.451693	1.36209	-1.59241	1.03543e-06	4.56282e-05	DOWN
ENSG00000120709	FAM53C	6.13807	2.6934	1.18836	1.06745e-06	4.68649e-05	UP
ENSG00000105983	LMBR1	5.45771	2.47957	1.13821	1.07841e-06	4.71713e-05	UP
ENSG00000117707	PROX1	1.41847	0.575675	1.30101	1.08055e-06	4.7178e-05	UP
ENSG00000181450	ZNF678	1.36305	0.540708	1.33392	1.10788e-06	4.82823e-05	UP
ENSG00000134698	AGO4	7.80111	3.41227	1.19295	1.12885e-06	4.90179e-05	UP
ENSG00000174007	CEP19	2.68278	0.81864	1.71243	1.13459e-06	4.91751e-05	UP
ENSG00000181220	ZNF746	2.9888	1.27986	1.22358	1.16424e-06	5.01167e-05	UP
ENSG00000105388	CEACAM5	1.50921	0.482455	1.64533	1.18336e-06	5.08245e-05	UP
ENSG00000136280	CCM2	0.998727	2.0467	-1.03514	1.21589e-06	5.20329e-05	DOWN
ENSG00000145725	PPIP5K2	4.43675	1.99964	1.14976	1.22843e-06	5.24749e-05	UP
ENSG00000015568	RGPD5	5.85956	2.6464	1.14676	1.28821e-06	5.48309e-05	UP
ENSG00000125449	ARMC7	2.37767	5.02498	-1.07957	1.29739e-06	5.50242e-05	DOWN
ENSG00000115596	WNT6	11.6337	4.66377	1.31874	1.33592e-06	5.6557e-05	UP
ENSG00000228532	SUMO2P21	55.6384	115.69	-1.05611	1.33899e-06	5.65862e-05	DOWN
ENSG00000130024	PHF10	15.9842	7.2456	1.14147	1.40896e-06	5.92262e-05	UP
ENSG00000104643	MTMR9	3.27367	1.38367	1.24241	1.43569e-06	6.01364e-05	UP
ENSG00000129968	ABHD17A	1.52462	3.08464	-1.01665	1.44567e-06	6.02355e-05	DOWN
ENSG00000132669	RIN2	1.81031	3.63392	-1.00529	1.44406e-06	6.02355e-05	DOWN
ENSG00000253276	CCDC71L	6.41794	2.80326	1.19501	1.4415e-06	6.02355e-05	UP
ENSG00000284879	AC133644.2	2.28063	5.01579	-1.13704	1.57382e-06	6.52308e-05	DOWN
ENSG00000133135	RNF128	16.3955	7.37818	1.15196	1.57674e-06	6.52381e-05	UP
ENSG00000283795	MIR4426	30.3872	1.20191	4.66007	1.5797e-06	6.52465e-05	UP
ENSG00000109265	CRACD	1.82648	3.79921	-1.05663	1.63805e-06	6.71423e-05	DOWN
ENSG00000139182	CLSTN3	10.7152	4.90091	1.12853	1.6288e-06	6.71423e-05	UP
ENSG00000163684	RPP14	1.24018	2.5619	-1.04666	1.63516e-06	6.71423e-05	DOWN
ENSG00000178409	BEND3	1.03189	2.16877	-1.07159	1.63535e-06	6.71423e-05	DOWN
ENSG00000070614	NDST1	13.0969	6.06383	1.11092	1.87497e-06	7.6116e-05	UP
ENSG00000152464	RPP38	2.01924	4.18564	-1.05164	1.89527e-06	7.67666e-05	DOWN
ENSG00000196981	WDR5B	5.54843	2.24461	1.30561	1.92785e-06	7.78629e-05	UP
ENSG00000144366	GULP1	4.86241	2.22461	1.12812	2.0646e-06	8.2869e-05	UP
ENSG00000145743	FBXL17	2.44734	1.02032	1.26219	2.06578e-06	8.2869e-05	UP
ENSG00000173890	GPR160	5.73857	2.5081	1.19409	2.07634e-06	8.30452e-05	UP
ENSG00000119686	FLVCR2	2.34217	0.900525	1.37901	2.08316e-06	8.3144e-05	UP
ENSG00000135953	MFSD9	3.77714	1.64545	1.19881	2.24169e-06	8.9171e-05	UP
ENSG00000148677	ANKRD1	100.055	46.6613	1.1005	2.27204e-06	9.02271e-05	UP
ENSG00000132768	DPH2	1.43893	2.90627	-1.01417	2.35997e-06	9.35623e-05	DOWN
ENSG00000162959	MEMO1	1.89863	3.86945	-1.02717	2.47266e-06	9.74782e-05	DOWN
ENSG00000275956	AC104446.2	1.18078	0	Inf	2.47519e-06	9.74782e-05	UP
ENSG00000203852	H3C15	3.25399	0.777364	2.06555	2.508e-06	9.84431e-05	UP
ENSG00000113595	TRIM23	7.25098	3.19017	1.18454	2.70806e-06	0.000105945	UP
ENSG00000087842	PIR	0.851886	2.44355	-1.52024	2.79021e-06	0.0001088	DOWN
ENSG00000130513	GDF15	130.734	62.1236	1.07342	2.82625e-06	0.000110024	UP
ENSG00000152229	PSTPIP2	27.475	12.8303	1.09857	2.8586e-06	0.000110919	UP
ENSG00000140297	GCNT3	2.01312	0.814085	1.30618	2.86541e-06	0.000111002	UP
ENSG00000178761	FAM219B	1.12677	0.454344	1.31033	2.90174e-06	0.000111861	UP
ENSG00000280780	JAKMIP2-AS1	3.77264	1.39154	1.4389	2.96243e-06	0.000114015	UP
ENSG00000103855	CD276	10.8384	5.06976	1.09616	2.99646e-06	0.000115138	UP
ENSG00000116138	DNAJC16	5.39354	2.48145	1.12005	3.06549e-06	0.000117447	UP
ENSG00000130758	MAP3K10	5.28731	2.31463	1.19175	3.06647e-06	0.000117447	UP
ENSG00000115641	FHL2	15.1015	7.09935	1.08894	3.12294e-06	0.000119033	UP
ENSG00000106636	YKT6	2.55529	1.17628	1.11925	3.28731e-06	0.000124697	UP
ENSG00000026508	CD44	0.817316	1.64045	-1.00513	3.34873e-06	0.000126824	DOWN
ENSG00000185621	LMLN	1.2023	0.47388	1.3432	3.35605e-06	0.000126898	UP
ENSG00000144655	CSRNP1	7.56846	3.29769	1.19854	3.41482e-06	0.00012871	UP
ENSG00000115904	SOS1	14.1914	6.69298	1.08429	3.43985e-06	0.000129448	UP
ENSG00000107897	ACBD5	3.6387	1.6919	1.10478	3.47721e-06	0.000130646	UP
ENSG00000162222	TTC9C	2.07565	4.4504	-1.10037	3.52877e-06	0.000132374	DOWN
ENSG00000136856	SLC2A8	14.2579	6.64138	1.10221	3.6025e-06	0.000134926	UP
ENSG00000287064	AL606500.1	0.11584	1.67036	-3.84995	3.61809e-06	0.000135296	DOWN
ENSG00000072803	FBXW11	13.1167	6.17643	1.08656	3.65886e-06	0.000136605	UP
ENSG00000177425	PAWR	7.20724	3.36155	1.10032	3.67868e-06	0.000137129	UP
ENSG00000011021	CLCN6	4.62143	2.10329	1.13569	3.71159e-06	0.000138139	UP
ENSG00000120925	RNF170	3.06087	1.35211	1.17873	3.80206e-06	0.000141063	UP
ENSG00000164603	BMT2	3.45581	1.34917	1.35695	3.83525e-06	0.000142072	UP
ENSG00000160469	BRSK1	3.91993	1.60392	1.28923	3.84846e-06	0.000142339	UP
ENSG00000175938	ORAI3	2.11303	0.742539	1.50877	3.86401e-06	0.000142359	UP
ENSG00000184371	CSF1	6.50098	2.92496	1.15224	3.86648e-06	0.000142359	UP
ENSG00000102781	KATNAL1	6.51929	2.96479	1.13678	3.92778e-06	0.000144372	UP
ENSG00000174373	RALGAPA1	6.65318	3.14118	1.08274	3.97021e-06	0.000145705	UP
ENSG00000074855	ANO8	4.85078	2.11544	1.19726	4.16127e-06	0.00015163	UP
ENSG00000103978	TMEM87A	22.0894	10.5279	1.06914	4.23376e-06	0.000153009	UP
ENSG00000089818	NECAP1	1.31715	0.605311	1.12168	4.60958e-06	0.000164833	UP
ENSG00000152527	PLEKHH2	10.5075	4.95876	1.08337	4.62167e-06	0.000165016	UP
ENSG00000204682	MIR1915HG	6.4762	2.73076	1.24584	4.67685e-06	0.000166735	UP
ENSG00000174808	BTC	8.0516	3.36266	1.25967	4.81496e-06	0.000170888	UP
ENSG00000235374	SSR4P1	1.34439	0.312139	2.10669	5.38373e-06	0.000189093	UP
ENSG00000225648	SBDSP1	18.1929	8.26695	1.13795	5.4199e-06	0.000189801	UP
ENSG00000133740	E2F5	7.26552	3.36994	1.10834	5.58037e-06	0.000195132	UP
ENSG00000081320	STK17B	15.4346	7.32981	1.07432	5.97819e-06	0.000207817	UP
ENSG00000213047	DENND1B	4.41673	2.06122	1.09948	6.04717e-06	0.0002096	UP
ENSG00000119414	PPP6C	12.5399	5.95431	1.07452	6.44021e-06	0.000221282	UP
ENSG00000170456	DENND5B	3.6627	1.67804	1.12613	6.43574e-06	0.000221282	UP
ENSG00000120217	CD274	1.32714	0.465998	1.50992	6.52308e-06	0.000223805	UP
ENSG00000065665	SEC61A2	3.3632	1.46866	1.19534	6.53847e-06	0.000224009	UP
ENSG00000153029	MR1	2.03725	0.870316	1.22701	6.60929e-06	0.000225782	UP
ENSG00000175548	ALG10B	2.88304	1.29763	1.15172	6.72755e-06	0.000228833	UP
ENSG00000116017	ARID3A	12.6052	6.01094	1.06836	7.02059e-06	0.000237777	UP
ENSG00000233846	SELENOTP1	3.4942	11.0399	-1.65969	7.09985e-06	0.000240119	DOWN
ENSG00000103769	RAB11A	14.0771	6.73835	1.06288	7.3103e-06	0.000246183	UP
ENSG00000174516	PELI3	1.60974	0.671946	1.26041	7.36919e-06	0.000247463	UP
ENSG00000249456	AL731577.2	18.7795	6.6856	1.49003	7.78714e-06	0.000260759	UP
ENSG00000188732	FAM221A	1.06238	0.364096	1.54491	7.8453e-06	0.000261967	UP
ENSG00000130270	ATP8B3	0.61638	1.33596	-1.11599	7.93679e-06	0.000264277	DOWN
ENSG00000285625	AC117378.1	0	2.31809	#NAME?	8.35118e-06	0.000276522	DOWN
ENSG00000177225	GATD1	0.747278	1.54855	-1.0512	8.60204e-06	0.000284035	DOWN
ENSG00000100647	SUSD6	12.7849	6.08434	1.07127	8.94479e-06	0.000294056	UP
ENSG00000147475	ERLIN2	11.3209	5.50428	1.04036	8.95514e-06	0.000294056	UP
ENSG00000260604	AL590004.3	9.60093	4.52629	1.08485	9.00686e-06	0.000294937	UP
ENSG00000226549	SCDP1	0.524723	2.6619	-2.34283	9.45135e-06	0.000307792	DOWN
ENSG00000142871	CCN1	6.95945	3.28293	1.08399	9.51221e-06	0.000308503	UP
ENSG00000198734	F5	17.4506	8.51492	1.03521	9.51069e-06	0.000308503	UP
ENSG00000105607	GCDH	1.33459	2.70816	-1.02092	1.00434e-05	0.000324841	DOWN
ENSG00000133059	DSTYK	12.2854	5.92638	1.05172	1.00775e-05	0.000325501	UP
ENSG00000130962	PRRG1	5.618	2.694	1.06031	1.01783e-05	0.000327864	UP
ENSG00000111186	WNT5B	1.5076	0.565461	1.41476	1.02348e-05	0.000328457	UP
ENSG00000171570	RAB4B-EGLN2	13.4505	6.2242	1.1117	1.02383e-05	0.000328457	UP
ENSG00000071242	RPS6KA2	0.52783	1.11249	-1.07564	1.0308e-05	0.000330245	DOWN
ENSG00000054690	PLEKHH1	2.79873	1.32452	1.07931	1.05604e-05	0.000336792	UP
ENSG00000155744	FAM126B	4.39654	2.09745	1.06773	1.05692e-05	0.000336792	UP
ENSG00000244257	PKD1P1	1.58371	3.18252	-1.00686	1.08966e-05	0.000346295	DOWN
ENSG00000101752	MIB1	19.6008	9.65045	1.02224	1.12579e-05	0.000356346	UP
ENSG00000198018	ENTPD7	15.6911	7.66731	1.03315	1.1499e-05	0.000363005	UP
ENSG00000109107	ALDOC	0.639038	1.66462	-1.38122	1.1687e-05	0.000367608	DOWN
ENSG00000210077	MT-TV	120.226	40.6057	1.56599	1.16913e-05	0.000367608	UP
ENSG00000169629	RGPD8	7.82056	3.75448	1.05866	1.21397e-05	0.000379692	UP
ENSG00000005001	PRSS22	2.74184	1.06761	1.36076	1.22871e-05	0.000383796	UP
ENSG00000189164	ZNF527	1.9936	0.819602	1.28238	1.23076e-05	0.000383934	UP
ENSG00000119231	SENP5	8.28636	3.96662	1.06283	1.23804e-05	0.000385511	UP
ENSG00000141682	PMAIP1	8.40455	3.80053	1.14497	1.23907e-05	0.000385511	UP
ENSG00000198538	ZNF28	9.38498	4.57632	1.03617	1.24606e-05	0.00038676	UP
ENSG00000166479	TMX3	8.67042	4.17731	1.05353	1.26228e-05	0.000391191	UP
ENSG00000177943	MAMDC4	2.92841	1.26661	1.20914	1.31883e-05	0.000407121	UP
ENSG00000111727	HCFC2	2.29176	0.973686	1.23493	1.39679e-05	0.000427844	UP
ENSG00000115977	AAK1	2.57061	1.25124	1.03876	1.46541e-05	0.000446615	UP
ENSG00000179820	MYADM	24.4581	12.2008	1.00334	1.46561e-05	0.000446615	UP
ENSG00000104976	SNAPC2	1.91628	4.16297	-1.11931	1.50546e-05	0.000457583	DOWN
ENSG00000196387	ZNF140	1.83165	0.801628	1.19214	1.5118e-05	0.000458336	UP
ENSG00000133884	DPF2	8.91723	4.40102	1.01876	1.55646e-05	0.000468706	UP
ENSG00000065600	PACC1	10.8585	5.10123	1.0899	1.5659e-05	0.000469928	UP
ENSG00000140577	CRTC3	3.76956	1.80361	1.06351	1.58062e-05	0.000473147	UP
ENSG00000055211	GINM1	36.8188	17.9961	1.03276	1.66205e-05	0.000495024	UP
ENSG00000122643	NT5C3A	9.2729	4.43608	1.06374	1.74241e-05	0.000513794	UP
ENSG00000189114	BLOC1S3	10.0661	4.7923	1.07072	1.75271e-05	0.000516188	UP
ENSG00000269958	AL049840.5	3.32215	8.59016	-1.37057	1.80921e-05	0.000531628	DOWN
ENSG00000087266	SH3BP2	1.64427	0.78217	1.0719	1.94344e-05	0.000567098	UP
ENSG00000162636	FAM102B	11.0746	5.47152	1.01723	1.94471e-05	0.000567098	UP
ENSG00000106086	PLEKHA8	4.48808	2.20253	1.02694	1.98387e-05	0.0005771	UP
ENSG00000176933	TOB2P1	3.21636	0.610646	2.39702	1.98164e-05	0.0005771	UP
ENSG00000183054	RGPD6	3.6228	1.75329	1.04704	2.01893e-05	0.000585859	UP
ENSG00000173559	NABP1	2.54513	1.24682	1.02948	2.08351e-05	0.000602908	UP
ENSG00000259522	AL136295.4	16.1164	7.83172	1.04113	2.10278e-05	0.000606481	UP
ENSG00000189325	BNIP5	3.24613	1.27727	1.34566	2.10701e-05	0.000606962	UP
ENSG00000197852	INKA2	4.01251	1.88368	1.09095	2.11569e-05	0.000608188	UP
ENSG00000210154	MT-TD	76.1159	21.1582	1.84698	2.1164e-05	0.000608188	UP
ENSG00000285851	AL359762.3	1.05589	0.169144	2.64214	2.16324e-05	0.00061865	UP
ENSG00000176593	AC008969.1	1.47117	0.667567	1.13998	2.1949e-05	0.000626192	UP
ENSG00000182774	RPS17	18.2095	9.07849	1.00417	2.21775e-05	0.000631953	UP
ENSG00000115590	IL1R2	0.415007	1.21036	-1.54423	2.22576e-05	0.000633412	DOWN
ENSG00000144893	MED12L	1.32468	0.575238	1.20342	2.27528e-05	0.000644471	UP
ENSG00000285830	AL109628.2	2.02321	0.648229	1.64207	2.29452e-05	0.000647601	UP
ENSG00000165685	TMEM52B	0.547064	1.28981	-1.23737	2.37312e-05	0.000667689	DOWN
ENSG00000114853	ZBTB47	4.40964	2.0485	1.1061	2.38924e-05	0.000669704	UP
ENSG00000163346	PBXIP1	20.1859	10.0827	1.00146	2.45124e-05	0.0006845	UP
ENSG00000149177	PTPRJ	3.34717	1.61947	1.04742	2.5608e-05	0.000713412	UP
ENSG00000047365	ARAP2	4.54339	2.22595	1.02935	2.73123e-05	0.000753807	UP
ENSG00000132326	PER2	4.18729	1.94031	1.10973	2.90579e-05	0.000792657	UP
ENSG00000143258	USP21	4.66422	2.17802	1.09862	2.94907e-05	0.000800422	UP
ENSG00000164951	PDP1	5.43516	2.70378	1.00734	2.95873e-05	0.000801665	UP
ENSG00000248429	FAM198B-AS1	5.36881	2.54723	1.07567	2.97167e-05	0.000804251	UP
ENSG00000101782	RIOK3	7.98451	3.97906	1.00478	3.13884e-05	0.000846593	UP
ENSG00000197461	PDGFA	13.4659	6.68389	1.01055	3.25107e-05	0.000873878	UP
ENSG00000170899	GSTA4	2.18898	0.757022	1.53185	3.42116e-05	0.000911336	UP
ENSG00000181035	SLC25A42	1.34941	0.466672	1.53185	3.42116e-05	0.000911336	UP
ENSG00000137842	TMEM62	8.85119	4.40487	1.00677	3.44814e-05	0.000915438	UP
ENSG00000070526	ST6GALNAC1	0.408871	1.01891	-1.31731	3.46671e-05	0.000919337	DOWN
ENSG00000138286	FAM149B1	4.18393	2.03643	1.03882	3.4827e-05	0.000921516	UP
ENSG00000177125	ZBTB34	4.66291	2.29624	1.02195	3.47998e-05	0.000921516	UP
ENSG00000120868	APAF1	4.51028	2.23579	1.01244	3.56127e-05	0.000935002	UP
ENSG00000166167	BTRC	3.76711	1.85327	1.02338	3.60096e-05	0.000944375	UP
ENSG00000268812	AC004264.1	6.1615	1.71667	1.84367	3.67393e-05	0.000960325	UP
ENSG00000095203	EPB41L4B	10.5827	5.28598	1.00146	3.70238e-05	0.000966696	UP
ENSG00000164187	LMBRD2	7.70342	3.82384	1.01048	3.80204e-05	0.000991626	UP
ENSG00000167685	ZNF444	4.38761	2.15448	1.0261	3.82693e-05	0.000995925	UP
ENSG00000180938	ZNF572	3.2661	1.29364	1.33613	3.87997e-05	0.00100629	UP
ENSG00000165891	E2F7	4.71966	2.31816	1.02571	3.91119e-05	0.00101119	UP
ENSG00000169599	NFU1	10.9609	5.27001	1.05649	4.31605e-05	0.00110502	UP
ENSG00000136867	SLC31A2	4.41027	1.93727	1.18684	4.45364e-05	0.00113124	UP
ENSG00000197296	FITM2	6.37324	3.01064	1.08196	4.58716e-05	0.00115941	UP
ENSG00000074527	NTN4	10.3669	5.1488	1.00968	4.77628e-05	0.00120208	UP
ENSG00000171475	WIPF2	3.72118	1.84482	1.01228	4.88277e-05	0.00122369	UP
ENSG00000229419	RALGAPA1P1	10.3077	5.15196	1.00053	4.91482e-05	0.00123042	UP
ENSG00000186792	HYAL3	0.392327	1.1062	-1.49549	4.94198e-05	0.00123461	DOWN
ENSG00000144677	CTDSPL	4.81079	2.33544	1.04258	4.99982e-05	0.00124443	UP
ENSG00000115944	COX7A2L	4.00441	1.90501	1.07179	5.01039e-05	0.00124514	UP
ENSG00000154217	PITPNC1	1.35127	0.605707	1.15762	5.13503e-05	0.00127182	UP
ENSG00000257921	AC025165.3	1.39829	3.11549	-1.1558	5.23656e-05	0.00129199	DOWN
ENSG00000270945	HSPE1P7	3.75485	0	Inf	5.32834e-05	0.00130771	UP
ENSG00000182264	IZUMO1	0.918059	1.99115	-1.11694	5.35433e-05	0.00131233	DOWN
ENSG00000175893	ZDHHC21	6.0941	3.03732	1.00462	5.37158e-05	0.00131423	UP
ENSG00000180535	BHLHA15	2.50159	0.992355	1.33392	5.90773e-05	0.00142498	UP
ENSG00000177842	ZNF620	2.18914	0.976636	1.16447	5.99449e-05	0.00144282	UP
ENSG00000181896	ZNF101	1.15322	0.493905	1.22336	5.99008e-05	0.00144282	UP
ENSG00000115386	REG1A	1.89761	4.08406	-1.10582	6.12773e-05	0.00147041	DOWN
ENSG00000187098	MITF	1.19899	0.538637	1.15443	6.2615e-05	0.00149796	UP
ENSG00000105963	ADAP1	4.65547	2.3246	1.00194	6.28858e-05	0.00150292	UP
ENSG00000178882	RFLNA	2.85438	1.2669	1.17187	6.39867e-05	0.00152446	UP
ENSG00000182552	RWDD4	4.55818	2.23556	1.02782	6.41346e-05	0.00152508	UP
ENSG00000104983	CCDC61	1.15602	2.48886	-1.10632	6.62177e-05	0.00156363	DOWN
ENSG00000100290	BIK	16.9241	7.48481	1.17704	6.69139e-05	0.0015785	UP
ENSG00000124549	BTN2A3P	1.20849	0.438582	1.46229	7.8083e-05	0.00181312	UP
ENSG00000173166	RAPH1	1.5116	0.707894	1.09447	7.89852e-05	0.00182869	UP
ENSG00000284057	AP001273.2	1.20815	0.303613	1.99249	7.9848e-05	0.00184148	UP
ENSG00000187607	ZNF286A	1.37495	0.663968	1.0502	8.20579e-05	0.00188458	UP
ENSG00000106610	STAG3L4	5.89385	2.78093	1.08364	8.37536e-05	0.00191294	UP
ENSG00000181690	PLAG1	1.64157	0.763595	1.1042	8.94527e-05	0.00203526	UP
ENSG00000251349	MSANTD3-TMEFF1	3.6325	1.35418	1.42355	9.08383e-05	0.00205889	UP
ENSG00000196693	ZNF33B	2.04208	0.997299	1.03394	9.24184e-05	0.00208672	UP
ENSG00000167487	KLHL26	2.48196	1.11237	1.15784	9.3814e-05	0.0021122	UP
ENSG00000254122	PCDHGB7	1.08792	0.420687	1.37075	9.54424e-05	0.00214306	UP
ENSG00000167578	RAB4B	2.24087	0.95462	1.23106	9.56925e-05	0.00214634	UP
ENSG00000132406	TMEM128	14.3333	6.93966	1.04644	0.000101212	0.00223993	UP
ENSG00000204588	LINC01123	8.10398	4.03798	1.005	0.000102495	0.00226252	UP
ENSG00000196862	RGPD4	1.39602	0.577486	1.27347	0.000104659	0.00229533	UP
ENSG00000259316	AC087632.2	0.72685	1.52831	-1.07221	0.000104659	0.00229533	DOWN
ENSG00000272079	AC004233.2	6.09012	2.32721	1.38787	0.000104519	0.00229533	UP
ENSG00000128510	CPA4	0.483577	1.15854	-1.26049	0.000107786	0.00235086	DOWN
ENSG00000187486	KCNJ11	1.50126	0.618437	1.27947	0.00010796	0.00235251	UP
ENSG00000214274	ANG	0.734239	2.01157	-1.454	0.000113737	0.00244689	DOWN
ENSG00000143507	DUSP10	4.07603	1.90849	1.09473	0.000117386	0.00251398	UP
ENSG00000271201	AC247036.1	49.5769	23.1649	1.09773	0.000122934	0.00261626	UP
ENSG00000026103	FAS	2.05539	1.0241	1.00505	0.000125762	0.0026645	UP
ENSG00000101198	NKAIN4	2.0365	0.801308	1.34566	0.000139172	0.00292249	UP
ENSG00000164610	RP9	10.243	4.99749	1.03537	0.000140522	0.00294558	UP
ENSG00000273355	AP000894.4	3.22943	0.313541	3.36455	0.000143701	0.00298847	UP
ENSG00000235105	AL356968.2	15.7373	7.47001	1.075	0.000144231	0.00299425	UP
ENSG00000254851	AP005018.2	2.07016	5.52728	-1.41683	0.000147133	0.00304649	DOWN
ENSG00000226167	AP4B1-AS1	0.286214	1.26645	-2.14563	0.000150641	0.00310687	DOWN
ENSG00000271816	BMS1P4	2.0385	0.593766	1.77954	0.000159196	0.00325219	UP
ENSG00000154240	CEP112	1.63238	0.765392	1.09271	0.000165653	0.00337688	UP
ENSG00000170903	MSANTD4	2.99166	1.45326	1.04165	0.000174101	0.00350985	UP
ENSG00000117226	GBP3	2.97818	1.47998	1.00886	0.000174284	0.00351056	UP
ENSG00000163501	IHH	8.68718	4.19497	1.05023	0.000175575	0.00352756	UP
ENSG00000176244	ACBD7	3.09701	1.34373	1.20463	0.000180595	0.00361311	UP
ENSG00000271793	AL589666.1	1.27368	0	Inf	0.000187	0.00370995	UP
ENSG00000164008	C1orf50	2.07906	0.915099	1.18393	0.000187505	0.00371065	UP
ENSG00000102181	CD99L2	2.03182	1.01154	1.00622	0.000193749	0.00380563	UP
ENSG00000104325	DECR1	2.94139	1.44708	1.02336	0.000198207	0.00387393	UP
ENSG00000218803	GSTM2P1	1.19257	4.28408	-1.84491	0.000205848	0.00400347	DOWN
ENSG00000162971	TYW5	1.25763	0.622051	1.01561	0.000206945	0.00402151	UP
ENSG00000198468	FLVCR1-DT	1.22828	0.493431	1.31572	0.000210555	0.00407496	UP
ENSG00000117318	ID3	0.373928	1.2595	-1.75202	0.000216503	0.00416923	DOWN
ENSG00000271741	AC114490.2	1.23547	0.36653	1.75306	0.000216832	0.00416923	UP
ENSG00000285184	AC244033.2	1.00938	0.349626	1.52958	0.000221149	0.00424879	UP
ENSG00000213801	ZNF321P	1.72505	3.47113	-1.00877	0.000224054	0.00428723	DOWN
ENSG00000271643	AC112220.2	2.30385	0.987557	1.22211	0.000224054	0.00428723	UP
ENSG00000141219	C17orf80	2.38865	1.15555	1.04762	0.000226297	0.00431968	UP
ENSG00000280385	AP000648.4	3.17778	1.46173	1.12034	0.000226984	0.00432931	UP
ENSG00000167081	PBX3	2.37262	1.15417	1.03962	0.000228807	0.00435357	UP
ENSG00000111424	VDR	1.04752	0.449135	1.22175	0.000232343	0.00440671	UP
ENSG00000139278	GLIPR1	2.42081	1.15609	1.06623	0.000233491	0.00441217	UP
ENSG00000160948	VPS28	1.64284	0.8049	1.02931	0.000233561	0.00441217	UP
ENSG00000260727	SLC7A5P1	0.263546	2.67427	-3.34302	0.000243751	0.00457911	DOWN
ENSG00000164010	ERMAP	1.01249	0.47559	1.09011	0.000247483	0.00463871	UP
ENSG00000021300	PLEKHB1	2.3157	1.14442	1.01683	0.000247801	0.00463969	UP
ENSG00000258677	AC022826.2	8.31459	3.12267	1.41287	0.000247954	0.00463969	UP
ENSG00000185418	TARS3	3.56992	1.77388	1.00898	0.000257433	0.0047756	UP
ENSG00000268034	AC243960.2	5.69498	11.759	-1.046	0.000261672	0.00484288	DOWN
ENSG00000277159	AL139384.2	5.05598	2.4257	1.05959	0.000263561	0.0048551	UP
ENSG00000234558	API5P1	3.00512	6.01778	-1.00181	0.000272119	0.00498947	DOWN
ENSG00000278864	AC055811.4	7.68038	3.5401	1.11739	0.000276851	0.0050528	UP
ENSG00000196372	ASB13	3.15358	1.53896	1.03504	0.000286612	0.00521088	UP
ENSG00000230756	RHOQP3	2.16935	5.97505	-1.46169	0.000289093	0.00524392	DOWN
ENSG00000267858	MZF1-AS1	1.36954	0.53327	1.36076	0.000330333	0.00588394	UP
ENSG00000151689	INPP1	1.52662	0.661989	1.20547	0.000332248	0.00590475	UP
ENSG00000104863	LIN7B	4.63447	2.15201	1.10672	0.00033558	0.00595058	UP
ENSG00000198417	MT1F	0.908658	2.05184	-1.17511	0.000351094	0.00614625	DOWN
ENSG00000204194	RPL12P1	1.9933	0	Inf	0.000352487	0.00614625	UP
ENSG00000172602	RND1	1.86967	0.865289	1.11153	0.000361097	0.00625797	UP
ENSG00000187626	ZKSCAN4	2.38728	1.10484	1.11153	0.000361097	0.00625797	UP
ENSG00000260643	AC092718.3	0.623884	1.43061	-1.19728	0.000367518	0.00634604	DOWN
ENSG00000174586	ZNF497	0.65149	1.32084	-1.01964	0.000378508	0.00650738	DOWN
ENSG00000113356	POLR3G	1.29718	0.594905	1.12464	0.000384483	0.00658312	UP
ENSG00000232527	LINC02802	0.11718	1.12648	-3.26502	0.00041343	0.00700615	DOWN
ENSG00000272655	POLR2J4	0.984749	2.51499	-1.35273	0.000448896	0.00749467	DOWN
ENSG00000128872	TMOD2	1.04497	0.508701	1.03857	0.000475829	0.00789982	UP
ENSG00000255513	AC005363.1	5.45411	0.862907	2.66007	0.000488104	0.00808251	UP
ENSG00000213015	ZNF580	3.32414	1.65949	1.00224	0.00049202	0.00812879	UP
ENSG00000279196	AC135048.4	1.81102	0.727918	1.31495	0.00049519	0.00815841	UP
ENSG00000221869	CEBPD	7.19217	3.1451	1.19332	0.000500083	0.00823331	UP
ENSG00000285897	AC004687.2	0.571795	1.19537	-1.06389	0.000536778	0.00875839	DOWN
ENSG00000178301	AQP11	4.17642	1.9709	1.08341	0.000567488	0.00914616	UP
ENSG00000270580	PKD1P6-NPIPP1	1.19985	2.42052	-1.01247	0.000566463	0.00914616	DOWN
ENSG00000179630	LACC1	1.74782	0.839517	1.05793	0.000569476	0.00916574	UP
ENSG00000213420	GPC2	1.19032	0.483641	1.29935	0.000605452	0.00956938	UP
ENSG00000185716	MOSMO	1.72076	0.838602	1.03699	0.000610655	0.00961315	UP
ENSG00000215007	DNAJA1P3	0.712563	2.28314	-1.67993	0.000610301	0.00961315	DOWN
ENSG00000242017	ALG1L15P	1.07154	3.43334	-1.67993	0.000610301	0.00961315	DOWN
ENSG00000260287	TBC1D3G	1.37343	0.366719	1.90503	0.000610301	0.00961315	UP
ENSG00000279631	AL158211.5	2.9566	1.26306	1.22701	0.00061266	0.00962136	UP
ENSG00000165359	INTS6L	1.53115	0.755863	1.01842	0.00062375	0.00976742	UP
ENSG00000250644	AC068580.4	1.198	0.496123	1.27186	0.000627583	0.00982095	UP
ENSG00000158079	PTPDC1	1.09754	0.537009	1.03125	0.000633744	0.00990428	UP
ENSG00000230149	AL021707.3	1.74902	0	Inf	0.000667207	0.0103117	UP
ENSG00000273155	AC092587.1	1.37778	0	Inf	0.000667207	0.0103117	UP
ENSG00000219529	AP000580.1	0.396055	3.59585	-3.18256	0.000700954	0.010687	DOWN
ENSG00000226706	AL161452.1	0.126936	1.15248	-3.18256	0.000700954	0.010687	DOWN
ENSG00000239569	KMT2E-AS1	0.192647	1.74907	-3.18256	0.000700954	0.010687	DOWN
ENSG00000268533	AC003002.2	2.58574	0.290672	3.15311	0.000700954	0.010687	UP
ENSG00000240224	UGT1A5	0.51399	1.42082	-1.46691	0.000735123	0.0111221	DOWN
ENSG00000068079	IFI35	2.87346	1.35558	1.08388	0.000763492	0.011449	UP
ENSG00000161914	ZNF653	1.67383	0.767938	1.1241	0.000771462	0.0115539	UP
ENSG00000175741	RWDD4P2	23.5502	11.5671	1.02571	0.00077374	0.0115807	UP
ENSG00000117228	GBP1	1.74349	0.848271	1.03939	0.000812157	0.0120417	UP
ENSG00000163993	S100P	1.121	4.04054	-1.84977	0.000857787	0.0125547	DOWN
ENSG00000221916	C19orf73	0.764454	2.75541	-1.84977	0.000857787	0.0125547	DOWN
ENSG00000014914	MTMR11	1.3509	0.647952	1.05996	0.000861121	0.012568	UP
ENSG00000107731	UNC5B	1.88964	0.933127	1.01797	0.000867397	0.0126316	UP
ENSG00000151881	TMEM267	2.08154	1.01049	1.04259	0.000884014	0.0127872	UP
ENSG00000101197	BIRC7	2.30163	0.925814	1.31386	0.000899355	0.0129932	UP
ENSG00000126583	PRKCG	1.82264	0.790194	1.20575	0.000932066	0.0134166	UP
ENSG00000278224	PRICKLE4	1.0231	0.404134	1.34005	0.00101524	0.0143697	UP
ENSG00000265763	ZNF488	1.32787	0.615643	1.10895	0.00104267	0.0146879	UP
ENSG00000259352	AC091117.1	3.82804	0.710986	2.42871	0.00106861	0.0149291	UP
ENSG00000155542	SETD9	1.82617	0.877017	1.05815	0.00115117	0.0158766	UP
ENSG00000257027	AC010186.3	1.07427	0.301944	1.831	0.00122165	0.0166741	UP
ENSG00000246451	AL049840.2	8.53455	4.20688	1.02056	0.00122775	0.016738	UP
ENSG00000165115	KIF27	1.22696	0.600248	1.03145	0.00123145	0.0167692	UP
ENSG00000249626	AC024560.2	2.7944	1.01167	1.4658	0.00123242	0.0167728	UP
ENSG00000270882	H4C14	2.52259	1.19283	1.08052	0.00126297	0.0170895	UP
ENSG00000124701	APOBEC2	0.615997	1.97372	-1.67992	0.00127928	0.0171656	DOWN
ENSG00000286190	AC055839.2	0.425437	1.41354	-1.73229	0.00128926	0.0172492	DOWN
ENSG00000260051	AL031600.1	1.86582	0.132842	3.81203	0.00141036	0.0186486	UP
ENSG00000154920	EME1	1.65337	0.812489	1.02499	0.00141237	0.0186646	UP
ENSG00000130766	SESN2	1.39266	0.546816	1.34871	0.00145512	0.0191549	UP
ENSG00000270039	AC025165.5	2.45333	0.393011	2.6421	0.00148807	0.0195211	UP
ENSG00000269026	AC003006.1	4.51114	1.5454	1.54552	0.0014896	0.0195221	UP
ENSG00000124466	LYPD3	1.1788	0.433414	1.4435	0.00149259	0.0195504	UP
ENSG00000257949	TEN1	0.656739	1.48071	-1.1729	0.00166818	0.0214358	DOWN
ENSG00000183111	ARHGEF37	1.40526	0.641273	1.13183	0.00173677	0.0221254	UP
ENSG00000186481	ANKRD20A5P	1.03022	0.484875	1.08727	0.00176957	0.0224227	UP
ENSG00000176401	EID2B	4.75543	2.32782	1.0306	0.00180761	0.0228194	UP
ENSG00000267221	C17orf113	1.27255	0.507119	1.32733	0.00183787	0.0231152	UP
ENSG00000276116	FUT8-AS1	4.10217	1.79229	1.19458	0.00184883	0.0232038	UP
ENSG00000240785	RPL36AP21	0.659089	2.41349	-1.87257	0.00188767	0.0234904	DOWN
ENSG00000286581	AL450992.3	0.96544	3.09306	-1.67978	0.00188854	0.0234904	DOWN
ENSG00000189052	CGB5	3.55724	1.20884	1.55713	0.00191784	0.0237431	UP
ENSG00000135324	MRAP2	0.696751	1.62998	-1.22614	0.00196109	0.0241399	DOWN
ENSG00000258984	UBE2F-SCLY	0.803299	1.62556	-1.01693	0.00199822	0.0245205	DOWN
ENSG00000076662	ICAM3	1.07113	0.520761	1.04044	0.00207173	0.0252657	UP
ENSG00000229692	SOS1-IT1	1.18468	0.37958	1.64202	0.00216503	0.0262282	UP
ENSG00000236480	PKMP1	0.884549	2.08824	-1.23927	0.00225486	0.0271499	DOWN
ENSG00000183844	FAM3B	1.08632	0.457555	1.24744	0.00232077	0.0278002	UP
ENSG00000213204	AL049697.1	0.616884	1.29706	-1.07217	0.00232077	0.0278002	DOWN
ENSG00000186326	RGS9BP	1.04055	0.308714	1.75301	0.00242152	0.0284068	UP
ENSG00000215692	AC114730.1	1.65242	0	Inf	0.00242129	0.0284068	UP
ENSG00000258352	IFITM3P6	0	1.01921	#NAME?	0.00242129	0.0284068	DOWN
ENSG00000258424	AL512791.1	4.49056	0.7572	2.56815	0.0024261	0.0284068	UP
ENSG00000260170	AC090527.2	0.802642	2.28603	-1.51001	0.00242152	0.0284068	DOWN
ENSG00000269910	AL049840.3	2.91554	6.65246	-1.19012	0.0023906	0.0284068	DOWN
ENSG00000271525	ARF4P1	2.49015	0.419889	2.56815	0.0024261	0.0284068	UP
ENSG00000272601	AC010655.3	0	1.68283	#NAME?	0.00242129	0.0284068	DOWN
ENSG00000205571	SMN2	1.42642	0.701259	1.02438	0.00261044	0.0299288	UP
ENSG00000128203	ASPHD2	2.4616	1.19092	1.04752	0.00263628	0.0301523	UP
ENSG00000249193	HSPD1P5	0.412217	1.23274	-1.58039	0.00266073	0.0303272	DOWN
ENSG00000283293	RN7SK	4.5395	0.923415	2.29748	0.00268218	0.0304838	UP
ENSG00000275896	PRSS2	3.6013	1.78463	1.01289	0.0030117	0.0335848	UP
ENSG00000238084	AL031284.1	2.52156	6.33672	-1.32942	0.00323827	0.0356586	DOWN
ENSG00000267742	SINHCAFP2	3.52373	7.18462	-1.02781	0.00331034	0.0362669	DOWN
ENSG00000205593	DENND6B	1.08697	0.521871	1.05855	0.00340853	0.0370516	UP
ENSG00000259456	ADNP-AS1	1.1675	0.441618	1.40256	0.00366341	0.0391755	UP
ENSG00000258210	AC144548.1	2.32343	0.640339	1.85935	0.00381958	0.0404081	UP
ENSG00000235852	AC005540.1	1.38872	0.247182	2.49012	0.00394482	0.0411999	UP
ENSG00000125695	AC046185.1	0.599736	1.45896	-1.28254	0.00397843	0.0414778	DOWN
ENSG00000242338	BMS1P4	0.454516	1.17886	-1.37499	0.00408027	0.0422582	DOWN
ENSG00000142632	ARHGEF19	1.31249	0.626308	1.06737	0.00429517	0.0438618	UP
ENSG00000240540	RPL3P9	0.419522	1.40821	-1.74705	0.00429585	0.0438618	DOWN
ENSG00000259399	TGIF2-RAB5IF	0.540626	1.81472	-1.74705	0.00429585	0.0438618	DOWN
ENSG00000234297	PSIP1P1	1.70851	3.64938	-1.09491	0.00440653	0.0446072	DOWN
ENSG00000240476	LINC00973	2.6533	0.865899	1.61552	0.00440277	0.0446072	UP
ENSG00000241352	AC007688.2	1.2144	3.19261	-1.39449	0.00440277	0.0446072	DOWN
ENSG00000266456	AP001178.3	1.212	0.395534	1.61552	0.00440277	0.0446072	UP
ENSG00000270532	PEBP1P2	2.66838	5.83532	-1.12885	0.00441553	0.0446411	DOWN
ENSG00000206760	SNORA6	6.10418	0.501457	3.6056	0.00444385	0.0447747	UP
ENSG00000244086	AC110749.1	0.198686	2.33332	-3.55382	0.00444385	0.0447747	DOWN
ENSG00000275996	SNORD27	12.8018	1.05167	3.6056	0.00444385	0.0447747	UP
ENSG00000203811	H3C14	2.01233	0.777364	1.3722	0.00481765	0.0472556	UP
ENSG00000284512	AC092718.8	1.00073	0.386581	1.3722	0.00481765	0.0472556	UP
ENSG00000110195	FOLR1	2.40654	1.16073	1.05193	0.00509372	0.0494132	UP
ENSG00000258655	ARHGAP5-AS1	3.10774	1.43417	1.11565	0.0051337	0.0497181	UP

## Sheet: Table S4
Table S4. Enriched genes from PTBP1 RIP-seq in SGC-7901 cells
PeakID (cmd=annotatePeaks.pl PTBP1_peaks.bed hg19 -homer2 -cpu 30)	Peak Score	Gene Name	Gene Alias	Gene Description	Gene Type
PTBP1_peak_7150	446.69	FTL	LFTD|NBIA3	ferritin light chain	protein-coding
PTBP1_peak_7151	418.056	FTL	LFTD|NBIA3	ferritin light chain	protein-coding
PTBP1_peak_10697	241.902	TUBB	CDCBM6|CSCSC1|M40|OK/SW-cl.56|TUBB1|TUBB5	tubulin beta class I	protein-coding
PTBP1_peak_5421	211.342	MIR6775	hsa-mir-6775	microRNA 6775	ncRNA
PTBP1_peak_2311	211.098	FTH1	FHC|FTH|FTHL6|HFE5|PIG15|PLIF	ferritin heavy chain 1	protein-coding
PTBP1_peak_2313	198.747	FTH1	FHC|FTH|FTHL6|HFE5|PIG15|PLIF	ferritin heavy chain 1	protein-coding
PTBP1_peak_3119	198.411	TUBA1B	K-ALPHA-1	tubulin alpha 1b	protein-coding
PTBP1_peak_3118	197.692	TUBA1B	K-ALPHA-1	tubulin alpha 1b	protein-coding
PTBP1_peak_4975	171.704	ALDOA	ALDA|GSD12|HEL-S-87p	aldolase, fructose-bisphosphate A	protein-coding
PTBP1_peak_9969	171.353	BASP1	CAP-23|CAP23|NAP-22|NAP22	brain abundant membrane attached signal protein 1	protein-coding
PTBP1_peak_2312	170.912	FTH1	FHC|FTH|FTHL6|HFE5|PIG15|PLIF	ferritin heavy chain 1	protein-coding
PTBP1_peak_3552	163.229	EID3	NS4EB|NSE4B|NSMCE4B	EP300 interacting inhibitor of differentiation 3	protein-coding
PTBP1_peak_10786	158.447	MIR6835	hsa-mir-6835	microRNA 6835	ncRNA
PTBP1_peak_4973	157.857	ALDOA	ALDA|GSD12|HEL-S-87p	aldolase, fructose-bisphosphate A	protein-coding
PTBP1_peak_5422	153.343	MIR6775	hsa-mir-6775	microRNA 6775	ncRNA
PTBP1_peak_6039	150.841	JUP	CTNNG|DP3|DPIII|PDGB|PKGB	junction plakoglobin	protein-coding
PTBP1_peak_5423	144.684	MIR6775	hsa-mir-6775	microRNA 6775	ncRNA
PTBP1_peak_6042	134.171	JUP	CTNNG|DP3|DPIII|PDGB|PKGB	junction plakoglobin	protein-coding
PTBP1_peak_6038	130.114	HAP1	HAP2|HIP5|HLP|hHLP1	huntingtin associated protein 1	protein-coding
PTBP1_peak_6041	129.215	JUP	CTNNG|DP3|DPIII|PDGB|PKGB	junction plakoglobin	protein-coding
PTBP1_peak_6036	129.215	HAP1	HAP2|HIP5|HLP|hHLP1	huntingtin associated protein 1	protein-coding
PTBP1_peak_3545	127.386	EID3	NS4EB|NSE4B|NSMCE4B	EP300 interacting inhibitor of differentiation 3	protein-coding
PTBP1_peak_10487	126.059	RPL26L1	RPL26P1	ribosomal protein L26 like 1	protein-coding
PTBP1_peak_10789	120.821	SMIM29	C6orf1|LBH	small integral membrane protein 29	protein-coding
PTBP1_peak_9968	119.305	BASP1	CAP-23|CAP23|NAP-22|NAP22	brain abundant membrane attached signal protein 1	protein-coding
PTBP1_peak_3257	119.104	ATP5MC2	ATP5A|ATP5G2	ATP synthase membrane subunit c locus 2	protein-coding
PTBP1_peak_4029	117.38	AJUBA	JUB	ajuba LIM protein	protein-coding
PTBP1_peak_5431	115.12	SLC7A5	4F2LC|CD98|D16S469E|E16|LAT1|MPE16	solute carrier family 7 member 5	protein-coding
PTBP1_peak_4315	111.293	CHP1	CHP|SLC9A1BP|SPAX9|Sid470p|p22|p24	calcineurin like EF-hand protein 1	protein-coding
PTBP1_peak_945	109.336	MUC1	ADMCKD|ADMCKD1|CA 15-3|CD227|EMA|H23AG|KL-6|MAM6|MCD|MCKD|MCKD1|MUC-1|MUC-1/SEC|MUC-1/X|MUC1/ZD|PEM|PEMT|PUM	mucin 1, cell surface associated	protein-coding
PTBP1_peak_6741	108.152	MIR4745	mir-4745	microRNA 4745	ncRNA
PTBP1_peak_1347	108.016	NUCKS1	JC7|NUCKS	nuclear casein kinase and cyclin dependent kinase substrate 1	protein-coding
PTBP1_peak_3370	107.51	SNORD59A	RNU59|U59	small nucleolar RNA, C/D box 59A	snoRNA
PTBP1_peak_10695	105.99	TUBB	CDCBM6|CSCSC1|M40|OK/SW-cl.56|TUBB1|TUBB5	tubulin beta class I	protein-coding
PTBP1_peak_4321	104.032	OIP5-AS1	cyrano|linc-OIP5	OIP5 antisense RNA 1	ncRNA
PTBP1_peak_9979	102.825	GOLPH3	GOPP1|GPP34|MIDAS|Vps74	golgi phosphoprotein 3	protein-coding
PTBP1_peak_5428	102.355	MIR6775	hsa-mir-6775	microRNA 6775	ncRNA
PTBP1_peak_11983	101.037	PABPC1	PAB1|PABP|PABP1|PABPC2|PABPL1	poly(A) binding protein cytoplasmic 1	protein-coding
PTBP1_peak_11338	100.115	MIR590	MIRN590|hsa-mir-590|mir-590	microRNA 590	ncRNA
PTBP1_peak_944	99.4882	MUC1	ADMCKD|ADMCKD1|CA 15-3|CD227|EMA|H23AG|KL-6|MAM6|MCD|MCKD|MCKD1|MUC-1|MUC-1/SEC|MUC-1/X|MUC1/ZD|PEM|PEMT|PUM	mucin 1, cell surface associated	protein-coding
PTBP1_peak_10785	97.5898	HMGA1	HMG-R|HMGA1A|HMGIY	high mobility group AT-hook 1	protein-coding
PTBP1_peak_10091	95.161	C9	ARMD15|C9D	complement C9	protein-coding
PTBP1_peak_3256	95.0559	ATP5MC2	ATP5A|ATP5G2	ATP synthase membrane subunit c locus 2	protein-coding
PTBP1_peak_10787	94.6091	MIR6835	hsa-mir-6835	microRNA 6835	ncRNA
PTBP1_peak_4974	94.3503	ALDOA	ALDA|GSD12|HEL-S-87p	aldolase, fructose-bisphosphate A	protein-coding
PTBP1_peak_5424	91.6706	MIR6775	hsa-mir-6775	microRNA 6775	ncRNA
PTBP1_peak_10085	90.6568	C9	ARMD15|C9D	complement C9	protein-coding
PTBP1_peak_10087	90.6568	C9	ARMD15|C9D	complement C9	protein-coding
PTBP1_peak_6541	86.9732	ACTG1	ACT|ACTG|DFNA20|DFNA26|HEL-176	actin gamma 1	protein-coding
PTBP1_peak_29	86.3881	NADK	dJ283E3.1	NAD kinase	protein-coding
PTBP1_peak_3367	85.6543	SNORD59B	U59B	small nucleolar RNA, C/D box 59B	snoRNA
PTBP1_peak_2535	60.8958	UCP2	高表达	junction plakoglobin	protein-coding
PTBP1_peak_3147	85.3264	SNORD133	ZL142|ZL42|ggn68	small nucleolar RNA, C/D box 133	snoRNA
PTBP1_peak_10696	70.9469	TUBB	高表达	S-phase kinase associated protein 2	protein-coding
PTBP1_peak_4711	58.2299	SRRM2	低表达	actin gamma 1	protein-coding
PTBP1_peak_4813	84.214	LOC400499	-	putative uncharacterized protein LOC400499	protein-coding
PTBP1_peak_3551	82.9435	EID3	NS4EB|NSE4B|NSMCE4B	EP300 interacting inhibitor of differentiation 3	protein-coding
PTBP1_peak_5425	82.3366	MIR6775	hsa-mir-6775	microRNA 6775	ncRNA
PTBP1_peak_5994	81.9715	LINC00672	-	long intergenic non-protein coding RNA 672	ncRNA
PTBP1_peak_11982	81.7986	PABPC1	PAB1|PABP|PABP1|PABPC2|PABPL1	poly(A) binding protein cytoplasmic 1	protein-coding
PTBP1_peak_4597	81.5119	LINC01585	-	long intergenic non-protein coding RNA 1585	ncRNA
PTBP1_peak_10486	81.0019	MIR10523	-	microRNA 10523	ncRNA
PTBP1_peak_3539	80.9755	TXNRD1	GRIM-12|TR|TR1|TRXR1|TXNR	thioredoxin reductase 1	protein-coding
PTBP1_peak_30	80.32	NADK	dJ283E3.1	NAD kinase	protein-coding
PTBP1_peak_4599	79.3995	LINC01585	-	long intergenic non-protein coding RNA 1585	ncRNA
PTBP1_peak_9998	84.8919	SKP2	高表达	aldehyde dehydrogenase 3 family member B1	protein-coding
PTBP1_peak_4811	78.6649	LOC400499	-	putative uncharacterized protein LOC400499	protein-coding
PTBP1_peak_5429	78.4834	MIR11401	-	microRNA 11401	ncRNA
PTBP1_peak_6037	78.4126	HAP1	HAP2|HIP5|HLP|hHLP1	huntingtin associated protein 1	protein-coding
PTBP1_peak_10094	77.6636	C9	ARMD15|C9D	complement C9	protein-coding
PTBP1_peak_32	77.5941	NADK	dJ283E3.1	NAD kinase	protein-coding
PTBP1_peak_8883	77.0345	ATXN10	E46L|HUMEEP|SCA10	ataxin 10	protein-coding
PTBP1_peak_7565	76.156	MAT2A	MATA2|MATII|SAMS2	methionine adenosyltransferase 2A	protein-coding
PTBP1_peak_10005	62.5832	SKP2	高表达	junction plakoglobin	protein-coding
PTBP1_peak_3548	75.8295	EID3	NS4EB|NSE4B|NSMCE4B	EP300 interacting inhibitor of differentiation 3	protein-coding
PTBP1_peak_2491	75.0238	NDUFS8	CI-23k|CI23KD|MC1DN2|TYKY	NADH:ubiquinone oxidoreductase core subunit S8	protein-coding
PTBP1_peak_3366	74.5328	BAZ2A	TIP5|WALp3	bromodomain adjacent to zinc finger domain 2A	protein-coding
PTBP1_peak_3281	73.194	LOC102724050	-	uncharacterized LOC102724050	ncRNA
PTBP1_peak_8047	71.7654	MIR6869	hsa-mir-6869	microRNA 6869	ncRNA
PTBP1_peak_770	59.175	SF3B4	高表达	glucose-6-phosphate isomerase	protein-coding
PTBP1_peak_11978	71.5711	MIR7705	hsa-mir-7705	microRNA 7705	ncRNA
PTBP1_peak_3729	69.5904	RHOF	高表达	tubulin beta class I	protein-coding
PTBP1_peak_10459	70.7859	MIR378H	-	microRNA 378h	ncRNA
PTBP1_peak_3318	70.7487	COQ10A	-	coenzyme Q10A	protein-coding
PTBP1_peak_3730	59.0113	RHOF	高表达	ajuba LIM protein	protein-coding
PTBP1_peak_12305	62.5832	PSAT1	高表达	ras homolog family member F, filopodia associated	protein-coding
PTBP1_peak_3417	69.4245	MIR6759	hsa-mir-6759	microRNA 6759	ncRNA
PTBP1_peak_27	68.9541	NADK	dJ283E3.1	NAD kinase	protein-coding
PTBP1_peak_4961	68.821	MAZ	PUR1|Pur-1|SAF-1|SAF-2|SAF-3|ZF87|ZNF801|Zif87	MYC associated zinc finger protein	protein-coding
PTBP1_peak_6739	68.5191	MIR4745	mir-4745	microRNA 4745	ncRNA
PTBP1_peak_2494	68.5176	NDUFS8	CI-23k|CI23KD|MC1DN2|TYKY	NADH:ubiquinone oxidoreductase core subunit S8	protein-coding
PTBP1_peak_561	68.3471	GADD45A	DDIT1|GADD45	growth arrest and DNA damage inducible alpha	protein-coding
PTBP1_peak_5668	67.964	CDRT1	C170RF1|C17ORF1|C17ORF1A|FBXW10B|FBXW10P1|HREP|SM25H2	CMT1A duplicated region transcript 1	protein-coding
PTBP1_peak_1036	67.8626	PEX19	D1S2223E|HK33|PBD12A|PMP1|PMPI|PXF|PXMP1	peroxisomal biogenesis factor 19	protein-coding
PTBP1_peak_5598	67.7216	GABARAP	ATG8A|GABARAP-a|MM46	GABA type A receptor-associated protein	protein-coding
PTBP1_peak_3369	67.5678	SNORD59B	U59B	small nucleolar RNA, C/D box 59B	snoRNA
PTBP1_peak_4972	67.2558	ALDOA	ALDA|GSD12|HEL-S-87p	aldolase, fructose-bisphosphate A	protein-coding
PTBP1_peak_11335	66.9881	MIR590	MIRN590|hsa-mir-590|mir-590	microRNA 590	ncRNA
PTBP1_peak_6742	66.7878	MIR3187	mir-3187	microRNA 3187	ncRNA
PTBP1_peak_12501	63.6592	POLE3	高表达	cyclin dependent kinase 4	protein-coding
PTBP1_peak_1311	64.9088	PIK3C2B	高表达	golgi phosphoprotein 3	protein-coding
PTBP1_peak_1039	65.6571	PEX19	D1S2223E|HK33|PBD12A|PMP1|PMPI|PXF|PXMP1	peroxisomal biogenesis factor 19	protein-coding
PTBP1_peak_10721	65.6571	BAG6	BAG-6|BAT3|D6S52E|G3	BCL2 associated athanogene 6	protein-coding
PTBP1_peak_3538	65.4534	TXNRD1	GRIM-12|TR|TR1|TRXR1|TXNR	thioredoxin reductase 1	protein-coding
PTBP1_peak_1037	65.2948	PEX19	D1S2223E|HK33|PBD12A|PMP1|PMPI|PXF|PXMP1	peroxisomal biogenesis factor 19	protein-coding
PTBP1_peak_4103	64.8813	MAPK1IP1L	高表达	phosphatidylinositol-4-phosphate 3-kinase catalytic subunit type 2 beta	protein-coding
PTBP1_peak_3184	62.4847	KRT80	高表达	mitogen-activated protein kinase 1 interacting protein 1 like	protein-coding
PTBP1_peak_10082	64.5821	C9	ARMD15|C9D	complement C9	protein-coding
PTBP1_peak_8049	64.3784	MIR6869	hsa-mir-6869	microRNA 6869	ncRNA
PTBP1_peak_6941	64.3784	JUND	AP-1	JunD proto-oncogene, AP-1 transcription factor subunit	protein-coding
PTBP1_peak_3092	64.3784	FKBP11	FKBP19	FKBP prolyl isomerase 11	protein-coding
PTBP1_peak_6043	85.6095	JUP	高表达	DAB adaptor protein 2	protein-coding
PTBP1_peak_4596	64.3259	LINC01585	-	long intergenic non-protein coding RNA 1585	ncRNA
PTBP1_peak_5599	64.2407	GABARAP	ATG8A|GABARAP-a|MM46	GABA type A receptor-associated protein	protein-coding
PTBP1_peak_10086	64.0089	C9	ARMD15|C9D	complement C9	protein-coding
PTBP1_peak_4318	63.6931	OIP5-AS1	cyrano|linc-OIP5	OIP5 antisense RNA 1	ncRNA
PTBP1_peak_6040	75.876	JUP	高表达	DNA polymerase epsilon 3, accessory subunit	protein-coding
PTBP1_peak_3371	63.1895	ATP5F1B	ATP5B|ATPMB|ATPSB|HEL-S-271	ATP synthase F1 subunit beta	protein-coding
PTBP1_peak_4712	62.9042	ELOB	SIII|TCEB2	elongin B	protein-coding
PTBP1_peak_11068	62.6634	LINC00602	-	long intergenic non-protein coding RNA 602	ncRNA
PTBP1_peak_447	62.6564	SLC6A9	GCENSG|GLYT1	solute carrier family 6 member 9	protein-coding
PTBP1_peak_6045	60.3283	JUP	高表达	phosphoserine aminotransferase 1	protein-coding
PTBP1_peak_6977	71.7028	GPI	高表达	S-phase kinase associated protein 2	protein-coding
PTBP1_peak_6981	61.7205	GPI	高表达	keratin 80	protein-coding
PTBP1_peak_2780	62.1514	EI24	EPG4|PIG8|TP53I8	EI24 autophagy associated transmembrane protein	protein-coding
PTBP1_peak_3540	61.8813	EID3	NS4EB|NSE4B|NSMCE4B	EP300 interacting inhibitor of differentiation 3	protein-coding
PTBP1_peak_9982	65.9659	GOLPH3	高表达	glucose-6-phosphate isomerase	protein-coding
PTBP1_peak_3368	61.4812	SNORD59B	U59B	small nucleolar RNA, C/D box 59B	snoRNA
PTBP1_peak_7597	61.4418	STARD7-AS1	-	STARD7 antisense RNA 1	ncRNA
PTBP1_peak_2781	61.2672	EI24	EPG4|PIG8|TP53I8	EI24 autophagy associated transmembrane protein	protein-coding
PTBP1_peak_7013	61.2182	HNRNPL	HNRPL|P/OKcl.14|hnRNP-L	heterogeneous nuclear ribonucleoprotein L	protein-coding
PTBP1_peak_10095	64.3696	DAB2	高表达	uncoupling protein 2	protein-coding
PTBP1_peak_12375	60.4891	PHF2	CENP-35|GRC5|JHDM1E|KDM7C	PHD finger protein 2	protein-coding
PTBP1_peak_1252	60.331	MIR6740	hsa-mir-6740	microRNA 6740	ncRNA
PTBP1_peak_3420	66.038	CDK4	高表达	junction plakoglobin	protein-coding
PTBP1_peak_1047	60.296	SUMO1P3	-	SUMO1 pseudogene 3	pseudo
PTBP1_peak_12377	60.203	PHF2	CENP-35|GRC5|JHDM1E|KDM7C	PHD finger protein 2	protein-coding
PTBP1_peak_6737	59.9802	MIR4745	mir-4745	microRNA 4745	ncRNA
PTBP1_peak_10639	59.9603	C6orf62	Nbla00237|XTP12|dJ30M3.2	chromosome 6 open reading frame 62	protein-coding
PTBP1_peak_3290	59.4724	RAB5B	-	RAB5B, member RAS oncogene family	protein-coding
PTBP1_peak_2488	78.798	ALDH3B1	高表达	splicing factor 3b subunit 4	protein-coding
PTBP1_peak_5426	59.1723	MIR6775	hsa-mir-6775	microRNA 6775	ncRNA
PTBP1_peak_4031	70.0947	AJUBA	高表达	ras homolog family member F, filopodia associated	protein-coding
PTBP1_peak_8772	58.8473	DDX17	P72|RH70	DEAD-box helicase 17	protein-coding
PTBP1_peak_3365	58.8292	BAZ2A	TIP5|WALp3	bromodomain adjacent to zinc finger domain 2A	protein-coding
PTBP1_peak_6542	84.6136	ACTG1	高表达	serine/arginine repetitive matrix 2	protein-coding
PTBP1_peak_10482	57.9963	MIR10523	-	microRNA 10523	ncRNA
PTBP1_peak_10380	57.9612	DELE1	DELE|KIAA0141	DAP3 binding cell death enhancer 1	protein-coding
PTBP1_peak_10481	57.7068	MIR10523	-	microRNA 10523	ncRNA
PTBP1_peak_8554	57.5988	SIK1B	SIK|SIK-1|SIK1|SNF1LK	salt inducible kinase 1B (putative)	protein-coding
PTBP1_peak_8038	57.4553	RBCK1	C20orf18|HOIL-1|HOIL1|PBMEI|PGBM1|RBCK2|RNF54|UBCE7IP3|XAP3|XAP4|ZRANB4	RANBP2-type and C3HC4-type zinc finger containing 1	protein-coding
PTBP1_peak_11977	57.1889	MIR7705	hsa-mir-7705	microRNA 7705	ncRNA
PTBP1_peak_327	57.1589	KIAA1522	-	KIAA1522	protein-coding
PTBP1_peak_3543	57.0986	EID3	NS4EB|NSE4B|NSMCE4B	EP300 interacting inhibitor of differentiation 3	protein-coding
PTBP1_peak_12034	56.8603	MYC	MRTL|MYCC|bHLHe39|c-Myc	MYC proto-oncogene, bHLH transcription factor	protein-coding
PTBP1_peak_1244	56.6146	RNPEP	AP-B|APB	arginyl aminopeptidase	protein-coding
PTBP1_peak_10453	56.3808	MIR378H	-	microRNA 378h	ncRNA
PTBP1_peak_9882	56.3673	EXOC3-AS1	C5orf55	EXOC3 antisense RNA 1	ncRNA
PTBP1_peak_10554	56.2981	SQSTM1	A170|DMRV|FTDALS3|NADGP|OSIL|PDB3|ZIP3|p60|p62|p62B	sequestosome 1	protein-coding
PTBP1_peak_11936	56.1536	TRAM1	PNAS8|TRAM|TRAMP	translocation associated membrane protein 1	protein-coding
PTBP1_peak_772	56.1536	SF3B4	AFD1|Hsh49|SAP49|SF3b49	splicing factor 3b subunit 4	protein-coding
PTBP1_peak_12304	56.1521	PSAT1	EPIP|NLS2|PSA|PSAT|PSATD	phosphoserine aminotransferase 1	protein-coding
PTBP1_peak_5722	56.0876	FBXW10	Fbw10|HREP|SM25H2|SM2SH2	F-box and WD repeat domain containing 10	protein-coding
PTBP1_peak_328	55.968	KIAA1522	-	KIAA1522	protein-coding
PTBP1_peak_7946	55.9602	MIR26B	MIRN26B|hsa-mir-26b|miR-26b	microRNA 26b	ncRNA
PTBP1_peak_6336	55.9602	PTRH2	BIT1|CFAP37|CGI-147|IMNEPD|PTH|PTH 2|PTH2	peptidyl-tRNA hydrolase 2	protein-coding
PTBP1_peak_581	55.9348	BCL10	CARMEN|CIPER|CLAP|IMD37|c-E10|mE10	BCL10 immune signaling adaptor	protein-coding
PTBP1_peak_12381	55.8153	PHF2	CENP-35|GRC5|JHDM1E|KDM7C	PHD finger protein 2	protein-coding
PTBP1_peak_4316	55.6936	CHP1	CHP|SLC9A1BP|SPAX9|Sid470p|p22|p24	calcineurin like EF-hand protein 1	protein-coding
PTBP1_peak_3124	55.5488	TUBA1C	TUBA6|bcm948	tubulin alpha 1c	protein-coding
PTBP1_peak_3123	55.5066	TUBA1C	TUBA6|bcm948	tubulin alpha 1c	protein-coding
PTBP1_peak_708	54.9697	NRAS	ALPS4|CMNS|N-ras|NCMS|NRAS1|NS6	NRAS proto-oncogene, GTPase	protein-coding
PTBP1_peak_1243	54.443	RNPEP	AP-B|APB	arginyl aminopeptidase	protein-coding
PTBP1_peak_325	54.4373	KIAA1522	-	KIAA1522	protein-coding
PTBP1_peak_8123	54.3893	COX4I2	COX4|COX4-2|COX4B|COX4L2|COXIV-2|dJ857M17.2	cytochrome c oxidase subunit 4I2	protein-coding
PTBP1_peak_1250	54.3884	MIR6740	hsa-mir-6740	microRNA 6740	ncRNA
PTBP1_peak_4595	54.2871	LINC01585	-	long intergenic non-protein coding RNA 1585	ncRNA
PTBP1_peak_5768	54.2871	TNFAIP1	B12|B61|BTBD34|EDP1|hBACURD2	TNF alpha induced protein 1	protein-coding
PTBP1_peak_10450	54.2477	MIR378H	-	microRNA 378h	ncRNA
PTBP1_peak_10474	54.1356	DUSP1	CL100|HVH1|MKP-1|MKP1|PTPN10	dual specificity phosphatase 1	protein-coding
PTBP1_peak_5012	54.0635	SNORA30	ACA30|SNORA30A	small nucleolar RNA, H/ACA box 30	snoRNA
PTBP1_peak_3259	53.7647	ATP5MC2	ATP5A|ATP5G2	ATP synthase membrane subunit c locus 2	protein-coding
PTBP1_peak_11381	53.4768	STEAP4	STAMP2|SchLAH|TIARP|TNFAIP9	STEAP4 metalloreductase	protein-coding
PTBP1_peak_5051	53.323	ORC6	ORC6L	origin recognition complex subunit 6	protein-coding
PTBP1_peak_11380	53.323	STEAP4	STAMP2|SchLAH|TIARP|TNFAIP9	STEAP4 metalloreductase	protein-coding
PTBP1_peak_10719	53.2725	MIR6832	hsa-mir-6832	microRNA 6832	ncRNA
PTBP1_peak_10093	53.2725	C9	ARMD15|C9D	complement C9	protein-coding
PTBP1_peak_1870	52.8335	SCD	FADS5|MSTP008|SCD1|SCDOS|hSCD1	stearoyl-CoA desaturase	protein-coding
PTBP1_peak_11131	52.7452	FSCN1	FAN1|HSN|SNL|p55	fascin actin-bundling protein 1	protein-coding
PTBP1_peak_3043	52.4644	SLC48A1	HRG-1|HRG1|hHRG-1	solute carrier family 48 member 1	protein-coding
PTBP1_peak_11981	52.3059	PABPC1	PAB1|PABP|PABP1|PABPC2|PABPL1	poly(A) binding protein cytoplasmic 1	protein-coding
PTBP1_peak_3317	52.2631	COQ10A	-	coenzyme Q10A	protein-coding
PTBP1_peak_10109	52.1641	FBXO4	FBX4	F-box protein 4	protein-coding
PTBP1_peak_1663	52.0918	NODAL	HTX5	nodal growth differentiation factor	protein-coding
PTBP1_peak_1044	52.054	PEX19	D1S2223E|HK33|PBD12A|PMP1|PMPI|PXF|PXMP1	peroxisomal biogenesis factor 19	protein-coding
PTBP1_peak_4587	52.054	CRTC3	TORC-3|TORC3	CREB regulated transcription coactivator 3	protein-coding
PTBP1_peak_8403	51.9784	CSE1L	CAS|CSE1|XPO2	chromosome segregation 1 like	protein-coding
PTBP1_peak_2736	51.962	TRIM29	ATDC	tripartite motif containing 29	protein-coding
PTBP1_peak_1471	51.6897	C1orf198	-	chromosome 1 open reading frame 198	protein-coding
PTBP1_peak_6986	51.6564	PDCD2L	-	programmed cell death 2 like	protein-coding
PTBP1_peak_5596	51.6247	PHF23	hJUNE-1b	PHD finger protein 23	protein-coding
PTBP1_peak_6564	51.5095	PYCR1	ARCL2B|ARCL3B|P5C|P5CR|PIG45|PP222|PRO3|PYCR	pyrroline-5-carboxylate reductase 1	protein-coding
PTBP1_peak_5842	51.454	FLOT2	ECS-1|ECS1|ESA|ESA1|M17S1	flotillin 2	protein-coding
PTBP1_peak_3549	51.3976	EID3	NS4EB|NSE4B|NSMCE4B	EP300 interacting inhibitor of differentiation 3	protein-coding
PTBP1_peak_8534	51.2751	PLAC4	C21orf115|PRED78	placenta enriched 4	ncRNA
PTBP1_peak_7563	51.0886	MAT2A	MATA2|MATII|SAMS2	methionine adenosyltransferase 2A	protein-coding
PTBP1_peak_12345	51.0824	MIR3651	mir-3651	microRNA 3651	ncRNA
PTBP1_peak_2492	51.0766	NDUFS8	CI-23k|CI23KD|MC1DN2|TYKY	NADH:ubiquinone oxidoreductase core subunit S8	protein-coding
PTBP1_peak_5054	51.0265	MYLK3	MLCK|MLCK2|caMLCK	myosin light chain kinase 3	protein-coding
PTBP1_peak_5992	51.0093	MIR6779	hsa-mir-6779	microRNA 6779	ncRNA
PTBP1_peak_1979	50.962	IFITM3	1-8U|DSPA2b|IP15	interferon induced transmembrane protein 3	protein-coding
PTBP1_peak_5597	50.9432	GABARAP	ATG8A|GABARAP-a|MM46	GABA type A receptor-associated protein	protein-coding
PTBP1_peak_1980	50.9411	IFITM3	1-8U|DSPA2b|IP15	interferon induced transmembrane protein 3	protein-coding
PTBP1_peak_10788	50.7422	MIR6835	hsa-mir-6835	microRNA 6835	ncRNA
PTBP1_peak_715	50.7422	NRAS	ALPS4|CMNS|N-ras|NCMS|NRAS1|NS6	NRAS proto-oncogene, GTPase	protein-coding
PTBP1_peak_706	50.6521	NRAS	ALPS4|CMNS|N-ras|NCMS|NRAS1|NS6	NRAS proto-oncogene, GTPase	protein-coding
PTBP1_peak_8124	50.6455	BCL2L1	BCL-XL/S|BCL2L|BCLX|Bcl-X|PPP1R52	BCL2 like 1	protein-coding
PTBP1_peak_11973	50.552	MIR7705	hsa-mir-7705	microRNA 7705	ncRNA
PTBP1_peak_12033	50.3699	MYC	MRTL|MYCC|bHLHe39|c-Myc	MYC proto-oncogene, bHLH transcription factor	protein-coding
PTBP1_peak_5718	50.2828	TRIM16L	TRIM70	tripartite motif containing 16 like	protein-coding
PTBP1_peak_1348	50.2393	NUCKS1	JC7|NUCKS	nuclear casein kinase and cyclin dependent kinase substrate 1	protein-coding
PTBP1_peak_2069	50.2322	LINC00958	BLACAT2	long intergenic non-protein coding RNA 958	ncRNA
PTBP1_peak_4812	50.2315	LOC400499	-	putative uncharacterized protein LOC400499	protein-coding
PTBP1_peak_5740	50.2241	USP22	USP3L	ubiquitin specific peptidase 22	protein-coding
PTBP1_peak_3042	50.0467	SLC48A1	HRG-1|HRG1|hHRG-1	solute carrier family 48 member 1	protein-coding
PTBP1_peak_3418	50.0368	MIR6759	hsa-mir-6759	microRNA 6759	ncRNA
PTBP1_peak_6881	49.8693	PRKACA	PKACA|PPNAD4	protein kinase cAMP-activated catalytic subunit alpha	protein-coding
PTBP1_peak_3175	49.8658	DAZAP2	PRTB	DAZ associated protein 2	protein-coding
PTBP1_peak_3717	49.7463	ANAPC5	APC5	anaphase promoting complex subunit 5	protein-coding
PTBP1_peak_6988	49.6568	PDCD2L	-	programmed cell death 2 like	protein-coding
PTBP1_peak_3014	49.5458	SLC38A1	ATA1|NAT2|SAT1|SNAT1	solute carrier family 38 member 1	protein-coding
PTBP1_peak_11979	49.5372	PABPC1	PAB1|PABP|PABP1|PABPC2|PABPL1	poly(A) binding protein cytoplasmic 1	protein-coding
PTBP1_peak_3550	49.447	EID3	NS4EB|NSE4B|NSMCE4B	EP300 interacting inhibitor of differentiation 3	protein-coding
PTBP1_peak_10475	49.438	DUSP1	CL100|HVH1|MKP-1|MKP1|PTPN10	dual specificity phosphatase 1	protein-coding
PTBP1_peak_10384	49.1392	DELE1	DELE|KIAA0141	DAP3 binding cell death enhancer 1	protein-coding
PTBP1_peak_5118	48.8845	SNORA46	ACA46	small nucleolar RNA, H/ACA box 46	snoRNA
PTBP1_peak_1484	48.844	SNORA14B	ACA14b	small nucleolar RNA, H/ACA box 14B	snoRNA
PTBP1_peak_11984	48.549	YWHAZ	14-3-3-zeta|HEL-S-3|HEL-S-93|HEL4|KCIP-1|POPCHAS|YWHAD	tyrosine 3-monooxygenase/tryptophan 5-monooxygenase activation protein zeta	protein-coding
PTBP1_peak_10483	48.4989	MIR10523	-	microRNA 10523	ncRNA
PTBP1_peak_3146	48.4817	GPD1	GPD-C|GPDH-C|HTGTI	glycerol-3-phosphate dehydrogenase 1	protein-coding
PTBP1_peak_582	48.3352	BCL10	CARMEN|CIPER|CLAP|IMD37|c-E10|mE10	BCL10 immune signaling adaptor	protein-coding
PTBP1_peak_10084	48.141	C9	ARMD15|C9D	complement C9	protein-coding
PTBP1_peak_12309	48.0219	PSAT1	EPIP|NLS2|PSA|PSAT|PSATD	phosphoserine aminotransferase 1	protein-coding
PTBP1_peak_7956	47.8217	PLCD4	-	phospholipase C delta 4	protein-coding
PTBP1_peak_6062	47.495	ACLY	ACL|ATPCL|CLATP	ATP citrate lyase	protein-coding
PTBP1_peak_2517	47.495	FLJ42102	-	uncharacterized LOC399923	ncRNA
PTBP1_peak_4034	47.495	AJUBA	JUB	ajuba LIM protein	protein-coding
PTBP1_peak_12535	47.3278	GSN	ADF|AGEL	gelsolin	protein-coding
PTBP1_peak_4016	47.1078	OXA1L	OXA1	OXA1L mitochondrial inner membrane protein	protein-coding
PTBP1_peak_1591	47.0916	HNRNPA1P33	-	heterogeneous nuclear ribonucleoprotein A1 pseudogene 33	pseudo
PTBP1_peak_3419	47.0798	CDK4	CMM3|PSK-J3	cyclin dependent kinase 4	protein-coding
PTBP1_peak_10723	47.0514	BAG6	BAG-6|BAT3|D6S52E|G3	BCL2 associated athanogene 6	protein-coding
PTBP1_peak_3542	47.0144	EID3	NS4EB|NSE4B|NSMCE4B	EP300 interacting inhibitor of differentiation 3	protein-coding
PTBP1_peak_11961	46.9929	PTDSS1	LMHD|PSS1|PSSA	phosphatidylserine synthase 1	protein-coding
PTBP1_peak_8342	46.9397	PABPC1L	C20orf119|EPAB|PABPC1L1|dJ1069P2.3	poly(A) binding protein cytoplasmic 1 like	protein-coding
PTBP1_peak_2307	46.8773	MIR1908	MIRN1908|hsa-mir-1908|mir-1908	microRNA 1908	ncRNA
PTBP1_peak_914	46.8773	SNORA58B	-	small nucleolar RNA, H/ACA box 58B	snoRNA
PTBP1_peak_4764	46.8773	GLIS2	NKL|NPHP7	GLIS family zinc finger 2	protein-coding
PTBP1_peak_9892	46.8773	EXOC3-AS1	C5orf55	EXOC3 antisense RNA 1	ncRNA
PTBP1_peak_10544	46.8056	MIR1229	MIRN1229|hsa-mir-1229	microRNA 1229	ncRNA
PTBP1_peak_1866	46.8056	SCD	FADS5|MSTP008|SCD1|SCDOS|hSCD1	stearoyl-CoA desaturase	protein-coding
PTBP1_peak_6118	46.7429	AOC2	DAO2|RAO|SSAO	amine oxidase copper containing 2	protein-coding
PTBP1_peak_5053	46.7329	MYLK3	MLCK|MLCK2|caMLCK	myosin light chain kinase 3	protein-coding
PTBP1_peak_9304	46.4815	KPNA1	IPOA5|NPI-1|RCH2|SRP1	karyopherin subunit alpha 1	protein-coding
PTBP1_peak_13248	46.4815	MBNL3	CHCR|MBLX|MBLX39|MBXL	muscleblind like splicing regulator 3	protein-coding
PTBP1_peak_585	46.4815	DDAH1	DDAH|DDAH-1|DDAHI|HEL-S-16	dimethylarginine dimethylaminohydrolase 1	protein-coding
PTBP1_peak_10552	46.4398	SQSTM1	A170|DMRV|FTDALS3|NADGP|OSIL|PDB3|ZIP3|p60|p62|p62B	sequestosome 1	protein-coding
PTBP1_peak_1999	46.4127	MIR675	MIRN675|hsa-mir-675	microRNA 675	ncRNA
PTBP1_peak_9741	46.3277	PLAC8	C15|DGIC|PNAS-144|onzin	placenta associated 8	protein-coding
PTBP1_peak_2539	46.1144	UCP2	BMIQ4|SLC25A8|UCPH	uncoupling protein 2	protein-coding
PTBP1_peak_1470	46.1144	C1orf198	-	chromosome 1 open reading frame 198	protein-coding
PTBP1_peak_3120	46.1061	TUBA1B	K-ALPHA-1	tubulin alpha 1b	protein-coding
PTBP1_peak_12217	46.0465	DCAF12	CT102|KIAA1892|TCC52|WDR40A	DDB1 and CUL4 associated factor 12	protein-coding
PTBP1_peak_637	45.9363	GSTM4	GSTM4-4|GTM4	glutathione S-transferase mu 4	protein-coding
PTBP1_peak_2783	45.6216	EI24	EPG4|PIG8|TP53I8	EI24 autophagy associated transmembrane protein	protein-coding
PTBP1_peak_10055	45.6216	NUP155	ATFB15|N155	nucleoporin 155	protein-coding
PTBP1_peak_709	45.4869	NRAS	ALPS4|CMNS|N-ras|NCMS|NRAS1|NS6	NRAS proto-oncogene, GTPase	protein-coding
PTBP1_peak_8844	45.3983	SREBF2-AS1	821D11.7|RP5	SREBF2 antisense RNA 1	ncRNA
PTBP1_peak_2441	45.3813	CFL1	CFL|HEL-S-15|cofilin	cofilin 1	protein-coding
PTBP1_peak_3425	45.3201	MIR26A2	MIRN26A2|mir-26a-2	microRNA 26a-2	ncRNA
PTBP1_peak_11132	45.3173	FSCN1	FAN1|HSN|SNL|p55	fascin actin-bundling protein 1	protein-coding
PTBP1_peak_10615	45.233	RNF182	-	ring finger protein 182	protein-coding
PTBP1_peak_11336	45.233	MIR590	MIRN590|hsa-mir-590|mir-590	microRNA 590	ncRNA
PTBP1_peak_1689	45.1636	DNAJC9-AS1	C10orf103|bA537A6.3	DNAJC9 antisense RNA 1	ncRNA
PTBP1_peak_10546	45.1636	MGAT4B	GNT-IV|GNT-IVB	alpha-1,3-mannosyl-glycoprotein 4-beta-N-acetylglucosaminyltransferase B	protein-coding
PTBP1_peak_11592	44.9888	MTPN	GCDP|V-1	myotrophin	protein-coding
PTBP1_peak_517	44.9643	MRPL37	L2mt|L37mt|MRP-L2|MRP-L37|MRPL2|RPML2	mitochondrial ribosomal protein L37	protein-coding
PTBP1_peak_9962	44.9234	LOC100130744	-	uncharacterized LOC100130744	ncRNA
PTBP1_peak_9762	44.884	KLHL8	-	kelch like family member 8	protein-coding
PTBP1_peak_8333	44.8625	KCNK15	K2p15.1|KCNK11|KCNK14|KT3.3|TASK-5|TASK5|dJ781B1.1	potassium two pore domain channel subfamily K member 15	protein-coding
PTBP1_peak_2489	44.7429	ALDH3B1	ALDH4|ALDH7	aldehyde dehydrogenase 3 family member B1	protein-coding
PTBP1_peak_2789	44.7052	STT3A-AS1	-	STT3A antisense RNA 1	ncRNA
PTBP1_peak_10028	44.4106	CPLANE1	C5orf42|Hug|JBTS17|OFD6	ciliogenesis and planar polarity effector 1	protein-coding
PTBP1_peak_2309	44.3739	FADS1	D5D|FADS6|FADSD5|LLCDL1|TU12	fatty acid desaturase 1	protein-coding
PTBP1_peak_10079	44.2342	LIFR	CD118|LIF-R|SJS2|STWS|SWS	LIF receptor subunit alpha	protein-coding
PTBP1_peak_33	44.1163	NADK	dJ283E3.1	NAD kinase	protein-coding
PTBP1_peak_10491	43.9619	SNORA74B	U19-2	small nucleolar RNA, H/ACA box 74B	snoRNA
PTBP1_peak_1040	43.943	PEX19	D1S2223E|HK33|PBD12A|PMP1|PMPI|PXF|PXMP1	peroxisomal biogenesis factor 19	protein-coding
PTBP1_peak_5958	43.884	ARHGAP23	-	Rho GTPase activating protein 23	protein-coding
PTBP1_peak_5719	43.583	TRIM16L	TRIM70	tripartite motif containing 16 like	protein-coding
PTBP1_peak_8852	43.5615	MIR33A	MIR33|MIRN33|MIRN33A|hsa-mir-33|hsa-mir-33a|miR-33|miRNA33A|mir-33a	microRNA 33a	ncRNA
PTBP1_peak_4868	43.5615	EEF2K	CaMKIII|HSU93850|eEF-2K	eukaryotic elongation factor 2 kinase	protein-coding
PTBP1_peak_636	43.5615	GSTM4	GSTM4-4|GTM4	glutathione S-transferase mu 4	protein-coding
PTBP1_peak_10454	43.496	MIR378H	-	microRNA 378h	ncRNA
PTBP1_peak_7249	43.4056	YWHAQ	14-3-3|1C5|HS1	tyrosine 3-monooxygenase/tryptophan 5-monooxygenase activation protein theta	protein-coding
PTBP1_peak_2103	43.3808	QSER1	-	glutamine and serine rich 1	protein-coding
PTBP1_peak_6880	43.2002	PRKACA	PKACA|PPNAD4	protein kinase cAMP-activated catalytic subunit alpha	protein-coding
PTBP1_peak_6939	43.1495	IFI30	GILT|IFI-30|IP-30|IP30	IFI30 lysosomal thiol reductase	protein-coding
PTBP1_peak_5091	43.1405	ARL2BP	BART|BART1|RP66	ADP ribosylation factor like GTPase 2 binding protein	protein-coding
PTBP1_peak_2536	43.1346	UCP2	BMIQ4|SLC25A8|UCPH	uncoupling protein 2	protein-coding
PTBP1_peak_6736	43.1346	MIR4745	mir-4745	microRNA 4745	ncRNA
PTBP1_peak_5397	43.0629	COTL1	CLP	coactosin like F-actin binding protein 1	protein-coding
PTBP1_peak_11975	43.0098	MIR7705	hsa-mir-7705	microRNA 7705	ncRNA
PTBP1_peak_1662	42.9462	EIF4EBP2	4EBP2|PHASII	eukaryotic translation initiation factor 4E binding protein 2	protein-coding
PTBP1_peak_10718	42.9159	MIR6832	hsa-mir-6832	microRNA 6832	ncRNA
PTBP1_peak_12094	42.9009	MIR4664	-	microRNA 4664	ncRNA
PTBP1_peak_6735	42.9009	PTBP1	HNRNP-I|HNRNPI|HNRPI|PTB|PTB-1|PTB-T|PTB2|PTB3|PTB4|pPTB	polypyrimidine tract binding protein 1	protein-coding
PTBP1_peak_643	42.8421	GSTM1	GST1|GSTM1-1|GSTM1a-1a|GSTM1b-1b|GTH4|GTM1|H-B|MU|MU-1	glutathione S-transferase mu 1	protein-coding
PTBP1_peak_377	42.8205	SH3D21	C1orf113	SH3 domain containing 21	protein-coding
PTBP1_peak_3691	42.7219	PXN-AS1	EyeLinc4	PXN antisense RNA 1	ncRNA
PTBP1_peak_10484	42.6342	MIR10523	-	microRNA 10523	ncRNA
PTBP1_peak_11595	42.6089	MTPN	GCDP|V-1	myotrophin	protein-coding
PTBP1_peak_3269	42.4746	MIR3198-2	mir-3198-2	microRNA 3198-2	ncRNA
PTBP1_peak_11135	42.4041	ANKRD61	-	ankyrin repeat domain 61	protein-coding
PTBP1_peak_5844	42.1885	FLOT2	ECS-1|ECS1|ESA|ESA1|M17S1	flotillin 2	protein-coding
PTBP1_peak_6419	42.1885	ARSG	USH4	arylsulfatase G	protein-coding
PTBP1_peak_7598	42.1885	STARD7-AS1	-	STARD7 antisense RNA 1	ncRNA
PTBP1_peak_3546	42.1851	EID3	NS4EB|NSE4B|NSMCE4B	EP300 interacting inhibitor of differentiation 3	protein-coding
PTBP1_peak_5049	42.0046	ORC6	ORC6L	origin recognition complex subunit 6	protein-coding
PTBP1_peak_11542	42.0046	CPA5	-	carboxypeptidase A5	protein-coding
PTBP1_peak_776	41.9215	APH1A	6530402N02Rik|APH-1|APH-1A|CGI-78	aph-1 homolog A, gamma-secretase subunit	protein-coding
PTBP1_peak_10724	41.9215	BAG6	BAG-6|BAT3|D6S52E|G3	BCL2 associated athanogene 6	protein-coding
PTBP1_peak_5989	41.8655	LASP1	Lasp-1|MLN50	LIM and SH3 protein 1	protein-coding
PTBP1_peak_10600	41.8419	TFAP2A-AS2	HIPSTR	TFAP2A antisense RNA 2	ncRNA
PTBP1_peak_3325	41.8187	CS	-	citrate synthase	protein-coding
PTBP1_peak_5763	41.6954	IFT20	-	intraflagellar transport 20	protein-coding
PTBP1_peak_8553	41.6804	SIK1B	SIK|SIK-1|SIK1|SNF1LK	salt inducible kinase 1B (putative)	protein-coding
PTBP1_peak_9244	41.5326	NAA50	MAK3|NAT13|NAT13P|NAT5|NAT5P|SAN|hNaa50p	N(alpha)-acetyltransferase 50, NatE catalytic subunit	protein-coding
PTBP1_peak_10550	41.4756	SQSTM1	A170|DMRV|FTDALS3|NADGP|OSIL|PDB3|ZIP3|p60|p62|p62B	sequestosome 1	protein-coding
PTBP1_peak_1349	41.3255	NUCKS1	JC7|NUCKS	nuclear casein kinase and cyclin dependent kinase substrate 1	protein-coding
PTBP1_peak_1628	41.2336	MRLN	LINC00948|Linc-RAM|M1|MLN|MUSER1	myoregulin	protein-coding
PTBP1_peak_4713	41.2086	ELOB	SIII|TCEB2	elongin B	protein-coding
PTBP1_peak_3289	41.1475	RAB5B	-	RAB5B, member RAS oncogene family	protein-coding
PTBP1_peak_6987	41.0605	PDCD2L	-	programmed cell death 2 like	protein-coding
PTBP1_peak_2206	41.0365	PRG2	BMPG|MBP|MBP1|proMBP	proteoglycan 2, pro eosinophil major basic protein	protein-coding
PTBP1_peak_10330	41.0147	HNRNPA0	HNRPA0	heterogeneous nuclear ribonucleoprotein A0	protein-coding
PTBP1_peak_599	40.9333	GCLM	GLCLR	glutamate-cysteine ligase modifier subunit	protein-coding
PTBP1_peak_10548	40.925	SQSTM1	A170|DMRV|FTDALS3|NADGP|OSIL|PDB3|ZIP3|p60|p62|p62B	sequestosome 1	protein-coding
PTBP1_peak_6979	40.8368	GPI	AMF|GNPI|NLK|PGI|PHI|SA-36|SA36	glucose-6-phosphate isomerase	protein-coding
PTBP1_peak_5427	40.7463	MIR6775	hsa-mir-6775	microRNA 6775	ncRNA
PTBP1_peak_1946	40.6853	AFAP1L2	CTB-1144G6.4|KIAA1914|XB130	actin filament associated protein 1 like 2	protein-coding
PTBP1_peak_909	40.6853	SNORA58B	-	small nucleolar RNA, H/ACA box 58B	snoRNA
PTBP1_peak_586	40.6853	DDAH1	DDAH|DDAH-1|DDAHI|HEL-S-16	dimethylarginine dimethylaminohydrolase 1	protein-coding
PTBP1_peak_6422	40.6853	SLC16A6	MCT6|MCT7	solute carrier family 16 member 6	protein-coding
PTBP1_peak_5977	40.6853	MIR4726	-	microRNA 4726	ncRNA
PTBP1_peak_4465	40.6853	CALML4	NY-BR-20	calmodulin like 4	protein-coding
PTBP1_peak_5613	40.6812	POLR2A	POLR2|POLRA|RPB1|RPBh1|RPO2|RPOL2|RpIILS|hRPB220|hsRPB1	RNA polymerase II subunit A	protein-coding
PTBP1_peak_4911	40.6812	GSG1L	PRO19651	GSG1 like	protein-coding
PTBP1_peak_1868	40.6812	SCD	FADS5|MSTP008|SCD1|SCDOS|hSCD1	stearoyl-CoA desaturase	protein-coding
PTBP1_peak_2738	40.6812	TRIM29	ATDC	tripartite motif containing 29	protein-coding
PTBP1_peak_4917	40.6812	GSG1L	PRO19651	GSG1 like	protein-coding
PTBP1_peak_5004	40.5565	SNORA30	ACA30|SNORA30A	small nucleolar RNA, H/ACA box 30	snoRNA
PTBP1_peak_3195	40.4924	TNS2	C1-TEN|C1TEN|TENC1	tensin 2	protein-coding
PTBP1_peak_7943	40.4738	MIR26B	MIRN26B|hsa-mir-26b|miR-26b	microRNA 26b	ncRNA
PTBP1_peak_775	40.4454	APH1A	6530402N02Rik|APH-1|APH-1A|CGI-78	aph-1 homolog A, gamma-secretase subunit	protein-coding
PTBP1_peak_4999	40.4363	SRCAP	DOMO1|EAF1|FLHS|SWR1	Snf2 related CREBBP activator protein	protein-coding
PTBP1_peak_10858	40.3326	CCND3	-	cyclin D3	protein-coding
PTBP1_peak_5011	40.2718	SNORA30	ACA30|SNORA30A	small nucleolar RNA, H/ACA box 30	snoRNA
PTBP1_peak_515	40.2573	MRPL37	L2mt|L37mt|MRP-L2|MRP-L37|MRPL2|RPML2	mitochondrial ribosomal protein L37	protein-coding
PTBP1_peak_3726	40.1609	ANAPC5	APC5	anaphase promoting complex subunit 5	protein-coding
PTBP1_peak_5355	40.1437	GLG1	CFR-1|ESL-1|MG-160|MG160	golgi glycoprotein 1	protein-coding
PTBP1_peak_5602	39.964	GABARAP	ATG8A|GABARAP-a|MM46	GABA type A receptor-associated protein	protein-coding
PTBP1_peak_1939	39.964	AFAP1L2	CTB-1144G6.4|KIAA1914|XB130	actin filament associated protein 1 like 2	protein-coding
PTBP1_peak_12355	39.9516	MIR3651	mir-3651	microRNA 3651	ncRNA
PTBP1_peak_3845	39.9249	MTUS2-AS1	-	MTUS2 antisense RNA 1	ncRNA
PTBP1_peak_10211	39.843	SNORA47	HBI-115	small nucleolar RNA, H/ACA box 47	snoRNA
PTBP1_peak_10706	39.843	SNORA38	ACA38	small nucleolar RNA, H/ACA box 38	snoRNA
PTBP1_peak_12684	39.821	LINC00963	MetaLnc9	long intergenic non-protein coding RNA 963	ncRNA
PTBP1_peak_3865	39.8149	CPB2	CPU|PCPB|TAFI	carboxypeptidase B2	protein-coding
PTBP1_peak_8036	39.8149	TRIB3	C20orf97|NIPK|SINK|SKIP3|TRB3	tribbles pseudokinase 3	protein-coding
PTBP1_peak_11976	39.794	MIR7705	hsa-mir-7705	microRNA 7705	ncRNA
PTBP1_peak_8218	39.7935	LOC100130373	-	uncharacterized LOC100130373	ncRNA
PTBP1_peak_712	39.5952	NRAS	ALPS4|CMNS|N-ras|NCMS|NRAS1|NS6	NRAS proto-oncogene, GTPase	protein-coding
PTBP1_peak_7009	39.5952	ECH1	HPXEL	enoyl-CoA hydratase 1	protein-coding
PTBP1_peak_9106	39.5309	GPX1	GPXD|GSHPX1	glutathione peroxidase 1	protein-coding
PTBP1_peak_5618	39.4676	POLR2A	POLR2|POLRA|RPB1|RPBh1|RPO2|RPOL2|RpIILS|hRPB220|hsRPB1	RNA polymerase II subunit A	protein-coding
PTBP1_peak_12333	39.4676	NXNL2	C9orf121|RDCVF2|RdCVF2L	nucleoredoxin like 2	protein-coding
PTBP1_peak_1299	39.4676	PPP1R15B	CREP|MSSGM2	protein phosphatase 1 regulatory subunit 15B	protein-coding
PTBP1_peak_1077	39.415	CFAP126	C1orf192|Flattop|Fltp	cilia and flagella associated protein 126	protein-coding
PTBP1_peak_466	39.3523	LRRC41	MUF1|PP7759	leucine rich repeat containing 41	protein-coding
PTBP1_peak_2848	39.3523	RAD52	-	RAD52 homolog, DNA repair protein	protein-coding
PTBP1_peak_12359	39.3523	MIR3651	mir-3651	microRNA 3651	ncRNA
PTBP1_peak_12681	39.3523	LINC00963	MetaLnc9	long intergenic non-protein coding RNA 963	ncRNA
PTBP1_peak_1504	39.3418	SCCPDH	CGI-49|NET11	saccharopine dehydrogenase (putative)	protein-coding
PTBP1_peak_11997	39.3312	AZIN1	AZI|AZI1|AZIA1|OAZI|OAZIN|ODC1L	antizyme inhibitor 1	protein-coding
PTBP1_peak_6565	39.328	PYCR1	ARCL2B|ARCL3B|P5C|P5CR|PIG45|PP222|PRO3|PYCR	pyrroline-5-carboxylate reductase 1	protein-coding
PTBP1_peak_1272	39.2932	ADIPOR1	ACDCR1|CGI-45|CGI45|PAQR1|TESBP1A	adiponectin receptor 1	protein-coding
PTBP1_peak_5620	39.1793	POLR2A	POLR2|POLRA|RPB1|RPBh1|RPO2|RPOL2|RpIILS|hRPB220|hsRPB1	RNA polymerase II subunit A	protein-coding
PTBP1_peak_5289	39.1198	AARS	CMT2N|EIEE29	alanyl-tRNA synthetase	protein-coding
PTBP1_peak_11133	39.0277	FSCN1	FAN1|HSN|SNL|p55	fascin actin-bundling protein 1	protein-coding
PTBP1_peak_3711	38.9825	CAMKK2	CAMKK|CAMKKB	calcium/calmodulin dependent protein kinase kinase 2	protein-coding
PTBP1_peak_2347	38.9825	SLC3A2	4F2|4F2HC|4T2HC|CD98|CD98HC|MDU1|NACAE	solute carrier family 3 member 2	protein-coding
PTBP1_peak_2784	38.9764	EI24	EPG4|PIG8|TP53I8	EI24 autophagy associated transmembrane protein	protein-coding
PTBP1_peak_796	38.9764	CERS2	L3|LASS2|SP260|TMSG1	ceramide synthase 2	protein-coding
PTBP1_peak_10368	38.9723	APBB3	FE65L2|SRA	amyloid beta precursor protein binding family B member 3	protein-coding
PTBP1_peak_1867	38.948	SCD	FADS5|MSTP008|SCD1|SCDOS|hSCD1	stearoyl-CoA desaturase	protein-coding
PTBP1_peak_10456	38.8988	MIR378H	-	microRNA 378h	ncRNA
PTBP1_peak_2743	38.8919	TRIM29	ATDC	tripartite motif containing 29	protein-coding
PTBP1_peak_8334	38.8919	KCNK15-AS1	-	KCNK15 and WISP2 antisense RNA 1	ncRNA
PTBP1_peak_9453	38.8887	PFN2	D3S1319E|PFL	profilin 2	protein-coding
PTBP1_peak_4320	38.8887	OIP5-AS1	cyrano|linc-OIP5	OIP5 antisense RNA 1	ncRNA
PTBP1_peak_3716	38.7999	ANAPC5	APC5	anaphase promoting complex subunit 5	protein-coding
PTBP1_peak_6985	38.7999	PDCD2L	-	programmed cell death 2 like	protein-coding
PTBP1_peak_8536	38.7999	PLAC4	C21orf115|PRED78	placenta enriched 4	ncRNA
PTBP1_peak_12969	38.7999	ELK1	-	ETS transcription factor ELK1	protein-coding
PTBP1_peak_5497	38.7999	PRPF8	HPRP8|PRP8|PRPC8|RP13|SNRNP220	pre-mRNA processing factor 8	protein-coding
PTBP1_peak_9928	38.7601	2023-03-06	DOA10|MARCH-VI|RNF176|TEB4	membrane associated ring-CH-type finger 6	protein-coding
PTBP1_peak_38	38.6783	GNB1	MRD42	G protein subunit beta 1	protein-coding
PTBP1_peak_5601	38.6764	GABARAP	ATG8A|GABARAP-a|MM46	GABA type A receptor-associated protein	protein-coding
PTBP1_peak_10379	38.572	DELE1	DELE|KIAA0141	DAP3 binding cell death enhancer 1	protein-coding
PTBP1_peak_2346	38.4925	SLC3A2	4F2|4F2HC|4T2HC|CD98|CD98HC|MDU1|NACAE	solute carrier family 3 member 2	protein-coding
PTBP1_peak_12050	38.4894	CHRAC1	CHARC1|CHARC15|CHRAC-1|CHRAC-15|CHRAC15|YCL1	chromatin accessibility complex subunit 1	protein-coding
PTBP1_peak_3277	38.42	MIR148B	MIRN148B|mir-148b	microRNA 148b	ncRNA
PTBP1_peak_1266	38.42	KLHL12	C3IP1|DKIR	kelch like family member 12	protein-coding
PTBP1_peak_12216	38.4053	UBAP2	UBAP-2	ubiquitin associated protein 2	protein-coding
PTBP1_peak_10452	38.4053	MIR378H	-	microRNA 378h	ncRNA
PTBP1_peak_10212	38.3296	SNORA47	HBI-115	small nucleolar RNA, H/ACA box 47	snoRNA
PTBP1_peak_1306	38.3027	PPP1R15B	CREP|MSSGM2	protein phosphatase 1 regulatory subunit 15B	protein-coding
PTBP1_peak_13047	38.2923	MIRLET7F2	LET7F2|MIRNLET7F2|let-7f-2	microRNA let-7f-2	ncRNA
PTBP1_peak_9452	38.2363	PFN2	D3S1319E|PFL	profilin 2	protein-coding
PTBP1_peak_5991	38.1826	MIR6779	hsa-mir-6779	microRNA 6779	ncRNA
PTBP1_peak_3547	38.0314	EID3	NS4EB|NSE4B|NSMCE4B	EP300 interacting inhibitor of differentiation 3	protein-coding
PTBP1_peak_5048	38.0296	ORC6	ORC6L	origin recognition complex subunit 6	protein-coding
PTBP1_peak_55	38.0296	ICMT	HSTE14|MST098|MSTP098|PCCMT|PCMT|PPMT	isoprenylcysteine carboxyl methyltransferase	protein-coding
PTBP1_peak_2901	38.0296	ATN1	B37|D12S755E|DRPLA|HRS|NOD	atrophin 1	protein-coding
PTBP1_peak_4017	38.0292	OXA1L	OXA1	OXA1L mitochondrial inner membrane protein	protein-coding
PTBP1_peak_8037	38.0078	TRIB3	C20orf97|NIPK|SINK|SKIP3|TRB3	tribbles pseudokinase 3	protein-coding
PTBP1_peak_5591	38.0007	C17orf49	BAP18|HEPIS	chromosome 17 open reading frame 49	protein-coding
PTBP1_peak_1233	37.9294	MIR6739	hsa-mir-6739	microRNA 6739	ncRNA
PTBP1_peak_3176	37.9173	DAZAP2	PRTB	DAZ associated protein 2	protein-coding
PTBP1_peak_3094	37.8494	FKBP11	FKBP19	FKBP prolyl isomerase 11	protein-coding
PTBP1_peak_8048	37.8494	MIR6869	hsa-mir-6869	microRNA 6869	ncRNA
PTBP1_peak_10725	37.8412	BAG6	BAG-6|BAT3|D6S52E|G3	BCL2 associated athanogene 6	protein-coding
PTBP1_peak_8771	37.8412	KDELR3	ERD2L3	KDEL endoplasmic reticulum protein retention receptor 3	protein-coding
PTBP1_peak_12095	37.8412	MIR4664	-	microRNA 4664	ncRNA
PTBP1_peak_5804	37.8412	KIAA0100	BCOX|BCOX1|CT101|FMP27	KIAA0100	protein-coding
PTBP1_peak_5932	37.8214	RASL10B	RRP17|VTS58635	RAS like family 10 member B	protein-coding
PTBP1_peak_4941	37.8005	ATXN2L	A2D|A2LG|A2LP|A2RP	ataxin 2 like	protein-coding
PTBP1_peak_1601	37.792	NCOA4	ARA70|ELE1|PTC3|RFG	nuclear receptor coactivator 4	protein-coding
PTBP1_peak_12308	37.792	PSAT1	EPIP|NLS2|PSA|PSAT|PSATD	phosphoserine aminotransferase 1	protein-coding
PTBP1_peak_5490	37.792	RILP	PP10141	Rab interacting lysosomal protein	protein-coding
PTBP1_peak_6343	37.792	PTRH2	BIT1|CFAP37|CGI-147|IMNEPD|PTH|PTH 2|PTH2	peptidyl-tRNA hydrolase 2	protein-coding
PTBP1_peak_12306	37.7118	PSAT1	EPIP|NLS2|PSA|PSAT|PSATD	phosphoserine aminotransferase 1	protein-coding
PTBP1_peak_6375	37.6017	CYB561	CYB561A1|FRRS2|ORTHYP2	cytochrome b561	protein-coding
PTBP1_peak_4469	37.6017	CLN6	CLN4A|HsT18960|nclf	CLN6 transmembrane ER protein	protein-coding
PTBP1_peak_173	37.6017	ALPL	AP-TNAP|APTNAP|HOPS|TNALP|TNAP|TNSALP	alkaline phosphatase, biomineralization associated	protein-coding
PTBP1_peak_4468	37.6017	CALML4	NY-BR-20	calmodulin like 4	protein-coding
PTBP1_peak_5055	37.6017	MYLK3	MLCK|MLCK2|caMLCK	myosin light chain kinase 3	protein-coding
PTBP1_peak_6475	37.5337	UNC13D	FHL3|HLH3|HPLH3|Munc13-4	unc-13 homolog D	protein-coding
PTBP1_peak_3258	37.4327	ATP5MC2	ATP5A|ATP5G2	ATP synthase membrane subunit c locus 2	protein-coding
PTBP1_peak_8395	37.188	CSE1L	CAS|CSE1|XPO2	chromosome segregation 1 like	protein-coding
PTBP1_peak_2519	37.188	DHCR7	SLOS	7-dehydrocholesterol reductase	protein-coding
PTBP1_peak_12335	37.1313	NXNL2	C9orf121|RDCVF2|RdCVF2L	nucleoredoxin like 2	protein-coding
PTBP1_peak_4944	37.1313	MIR4721	-	microRNA 4721	ncRNA
PTBP1_peak_6751	37.1313	MIDN	-	midnolin	protein-coding
PTBP1_peak_10141	37.0673	NNT-AS1	-	NNT antisense RNA 1	ncRNA
PTBP1_peak_5305	37.0673	SNORD111	HBII-82	small nucleolar RNA, C/D box 111	snoRNA
PTBP1_peak_11855	37.0673	RBPMS	HERMES	RNA binding protein, mRNA processing factor	protein-coding
PTBP1_peak_3657	37.0459	WSB2	SBA2	WD repeat and SOCS box containing 2	protein-coding
PTBP1_peak_10860	36.9303	CCND3	-	cyclin D3	protein-coding
PTBP1_peak_916	36.9303	SNORA58B	-	small nucleolar RNA, H/ACA box 58B	snoRNA
PTBP1_peak_9009	36.84	CRTAP	CASP|LEPREL3|OI7|P3H5	cartilage associated protein	protein-coding
PTBP1_peak_8083	36.8374	PCNA	ATLD2	proliferating cell nuclear antigen	protein-coding
PTBP1_peak_9345	36.7912	ABTB1	BPOZ|BTB3|BTBD21|EF1ABP|PP2259	ankyrin repeat and BTB domain containing 1	protein-coding
PTBP1_peak_2538	36.7912	UCP2	BMIQ4|SLC25A8|UCPH	uncoupling protein 2	protein-coding
PTBP1_peak_10004	36.7912	SKP2	FBL1|FBXL1|FLB1|p45	S-phase kinase associated protein 2	protein-coding
PTBP1_peak_11154	36.7711	KDELR2	ELP-1|ERD2.2	KDEL endoplasmic reticulum protein retention receptor 2	protein-coding
PTBP1_peak_9742	36.7675	PLAC8	C15|DGIC|PNAS-144|onzin	placenta associated 8	protein-coding
PTBP1_peak_4874	36.7675	POLR3E	RPC5|SIN	RNA polymerase III subunit E	protein-coding
PTBP1_peak_5761	36.7173	TMEM97	MAC30	transmembrane protein 97	protein-coding
PTBP1_peak_1300	36.7173	PPP1R15B	CREP|MSSGM2	protein phosphatase 1 regulatory subunit 15B	protein-coding
PTBP1_peak_5281	36.7173	EXOSC6	EAP4|MTR3|Mtr3p|hMtr3p|p11	exosome component 6	protein-coding
PTBP1_peak_7329	36.7173	MPV17	CMT2EE|MTDPS6|SYM1	mitochondrial inner membrane protein MPV17	protein-coding
PTBP1_peak_10856	36.7009	CCND3	-	cyclin D3	protein-coding
PTBP1_peak_4965	36.6952	PRRT2	BFIC2|BFIS2|DSPB3|DYT10|EKD1|FICCA|ICCA|IFITMD1|PKC	proline rich transmembrane protein 2	protein-coding
PTBP1_peak_1220	36.5796	CSRP1	CRP|CRP1|CSRP|CYRP|D1S181E|HEL-141|HEL-S-286	cysteine and glycine rich protein 1	protein-coding
PTBP1_peak_11937	36.5512	TRAM1	PNAS8|TRAM|TRAMP	translocation associated membrane protein 1	protein-coding
PTBP1_peak_5748	36.5512	USP22	USP3L	ubiquitin specific peptidase 22	protein-coding
PTBP1_peak_8538	36.5512	PLAC4	C21orf115|PRED78	placenta enriched 4	ncRNA
PTBP1_peak_9503	36.5502	MIR1224	MIRN1224|mir-1224	microRNA 1224	ncRNA
PTBP1_peak_9061	36.5112	SNORD146	-	small nucleolar RNA, C/D box 146	snoRNA
PTBP1_peak_1038	36.4373	PEX19	D1S2223E|HK33|PBD12A|PMP1|PMPI|PXF|PXMP1	peroxisomal biogenesis factor 19	protein-coding
PTBP1_peak_5399	36.2688	COTL1	CLP	coactosin like F-actin binding protein 1	protein-coding
PTBP1_peak_5924	36.2396	AP2B1	ADTB2|AP105B|AP2-BETA|CLAPB1	adaptor related protein complex 2 subunit beta 1	protein-coding
PTBP1_peak_12133	36.1962	GLIS3-AS1	C9orf70	GLIS3 antisense RNA 1	ncRNA
PTBP1_peak_5603	36.189	CTDNEP1	DULLARD|HSA011916|NET56	CTD nuclear envelope phosphatase 1	protein-coding
PTBP1_peak_4251	36.1048	TNFAIP2	B94|EXOC3L3	TNF alpha induced protein 2	protein-coding
PTBP1_peak_6122	36.1048	VAT1	VATI	vesicle amine transport 1	protein-coding
PTBP1_peak_2060	36.0908	TEAD1	AA|NTEF-1|REF1|TCF-13|TCF13|TEAD-1|TEF-1	TEA domain transcription factor 1	protein-coding
PTBP1_peak_4666	36.0908	MAPK8IP3	JIP-3|JIP3|JSAP1|NEDBA|SYD2|syd	mitogen-activated protein kinase 8 interacting protein 3	protein-coding
PTBP1_peak_10547	36.0908	MGAT4B	GNT-IV|GNT-IVB	alpha-1,3-mannosyl-glycoprotein 4-beta-N-acetylglucosaminyltransferase B	protein-coding
PTBP1_peak_5495	36.0908	PRPF8	HPRP8|PRP8|PRPC8|RP13|SNRNP220	pre-mRNA processing factor 8	protein-coding
PTBP1_peak_7871	36.0818	ABI2	ABI-2|ABI2B|AIP-1|AIP1|AblBP3|SSH3BP2|argBP1|argBPIA|argBPIB	abl interactor 2	protein-coding
PTBP1_peak_2537	36.0818	UCP2	BMIQ4|SLC25A8|UCPH	uncoupling protein 2	protein-coding
PTBP1_peak_6315	36.0818	SRSF1	ASF|SF2|SF2p33|SFRS1|SRp30a	serine and arginine rich splicing factor 1	protein-coding
PTBP1_peak_5472	36.0699	MYO1C	MMI-beta|MMIb|NMI|myr2	myosin IC	protein-coding
PTBP1_peak_3188	36.0661	KRT80	KB20	keratin 80	protein-coding
PTBP1_peak_6333	36.0661	CLTC	CHC|CHC17|CLH-17|CLTCL2|Hc|MRD56	clathrin heavy chain	protein-coding
PTBP1_peak_6883	36.0661	ASF1B	CIA-II	anti-silencing function 1B histone chaperone	protein-coding
PTBP1_peak_2561	35.9149	TSKU	E2IG4|LRRC54|TSK	tsukushi, small leucine rich proteoglycan	protein-coding
PTBP1_peak_4672	35.881	TRAF7	CAFDADD|RFWD1|RNF119	TNF receptor associated factor 7	protein-coding
PTBP1_peak_786	35.8411	TARS2	COXPD21|TARSL1|thrRS	threonyl-tRNA synthetase 2, mitochondrial	protein-coding
PTBP1_peak_11378	35.8411	STEAP4	STAMP2|SchLAH|TIARP|TNFAIP9	STEAP4 metalloreductase	protein-coding
PTBP1_peak_9757	35.8411	KLHL8	-	kelch like family member 8	protein-coding
PTBP1_peak_2208	35.7977	SLC43A3	EEG1|ENBT1|FOAP-13|PRO1659|SEEEG-1	solute carrier family 43 member 3	protein-coding
PTBP1_peak_1319	35.7977	PIK3C2B	C2-PI3K	phosphatidylinositol-4-phosphate 3-kinase catalytic subunit type 2 beta	protein-coding
PTBP1_peak_9212	35.7354	TFG	HMSNP|SPG57|TF6|TRKT3	trafficking from ER to golgi regulator	protein-coding
PTBP1_peak_247	35.6729	GPR3	ACCA	G protein-coupled receptor 3	protein-coding
PTBP1_peak_9103	35.6414	GPX1	GPXD|GSHPX1	glutathione peroxidase 1	protein-coding
PTBP1_peak_12370	35.6338	FAM120A	C9orf10|HBVPTPAP|OSSA	family with sequence similarity 120A	protein-coding
PTBP1_peak_10938	35.5787	PTP4A1	HH72|PRL-1|PRL1|PTP(CAAX1)|PTPCAAX1	protein tyrosine phosphatase 4A1	protein-coding
PTBP1_peak_3181	35.4505	KRT80	KB20	keratin 80	protein-coding
PTBP1_peak_8216	35.43	LOC100130373	-	uncharacterized LOC100130373	ncRNA
PTBP1_peak_5052	35.43	MYLK3	MLCK|MLCK2|caMLCK	myosin light chain kinase 3	protein-coding
PTBP1_peak_10377	35.43	DELE1	DELE|KIAA0141	DAP3 binding cell death enhancer 1	protein-coding
PTBP1_peak_9303	35.43	KPNA1	IPOA5|NPI-1|RCH2|SRP1	karyopherin subunit alpha 1	protein-coding
PTBP1_peak_7654	35.43	TGFBRAP1	TRAP-1|TRAP1|VPS3	transforming growth factor beta receptor associated protein 1	protein-coding
PTBP1_peak_1473	35.4158	C1orf198	-	chromosome 1 open reading frame 198	protein-coding
PTBP1_peak_5980	35.2471	CISD3	MiNT|Miner2	CDGSH iron sulfur domain 3	protein-coding
PTBP1_peak_4030	35.2444	AJUBA	JUB	ajuba LIM protein	protein-coding
PTBP1_peak_7828	35.2041	GORASP2	GOLPH6|GRASP55|GRS2|p59	golgi reassembly stacking protein 2	protein-coding
PTBP1_peak_3194	35.1185	TNS2	C1-TEN|C1TEN|TENC1	tensin 2	protein-coding
PTBP1_peak_297	35.0616	PTP4A2	HH13|HH7-2|HU-PP-1|OV-1|PRL-2|PRL2|PTP4A|PTPCAAX2|ptp-IV1a|ptp-IV1b	protein tyrosine phosphatase 4A2	protein-coding
PTBP1_peak_707	35.0481	NRAS	ALPS4|CMNS|N-ras|NCMS|NRAS1|NS6	NRAS proto-oncogene, GTPase	protein-coding
PTBP1_peak_10714	35.0481	MIR6832	hsa-mir-6832	microRNA 6832	ncRNA
PTBP1_peak_3197	35.0155	TNS2	C1-TEN|C1TEN|TENC1	tensin 2	protein-coding
PTBP1_peak_6119	34.9855	VAT1	VATI	vesicle amine transport 1	protein-coding
PTBP1_peak_1728	34.9842	AP3M1	-	adaptor related protein complex 3 subunit mu 1	protein-coding
PTBP1_peak_537	34.8313	NFIA	BRMUTD|CTF|NF-I/A|NF1-A|NFI-A|NFI-L	nuclear factor I A	protein-coding
PTBP1_peak_959	34.8313	RUSC1	NESCA	RUN and SH3 domain containing 1	protein-coding
PTBP1_peak_5770	34.8115	POLDIP2	PDIP38|POLD4|p38	DNA polymerase delta interacting protein 2	protein-coding
PTBP1_peak_1296	34.8115	PPP1R15B	CREP|MSSGM2	protein phosphatase 1 regulatory subunit 15B	protein-coding
PTBP1_peak_10049	34.8115	NUP155	ATFB15|N155	nucleoporin 155	protein-coding
PTBP1_peak_3655	34.8115	RFC5	RFC36	replication factor C subunit 5	protein-coding
PTBP1_peak_1006	34.7921	MRPL24	L24mt|MRP-L18|MRP-L24	mitochondrial ribosomal protein L24	protein-coding
PTBP1_peak_12223	34.7231	DCAF12	CT102|KIAA1892|TCC52|WDR40A	DDB1 and CUL4 associated factor 12	protein-coding
PTBP1_peak_2902	34.7149	C12orf57	C10|GRCC10	chromosome 12 open reading frame 57	protein-coding
PTBP1_peak_324	34.7149	KIAA1522	-	KIAA1522	protein-coding
PTBP1_peak_5720	34.7149	TRIM16L	TRIM70	tripartite motif containing 16 like	protein-coding
PTBP1_peak_1636	34.7149	CCDC6	D10S170|H4|PTC|TPC|TST1	coiled-coil domain containing 6	protein-coding
PTBP1_peak_10447	34.7149	LARP1	LARP	La ribonucleoprotein domain family member 1	protein-coding
PTBP1_peak_2779	34.7149	EI24	EPG4|PIG8|TP53I8	EI24 autophagy associated transmembrane protein	protein-coding
PTBP1_peak_787	34.7045	TARS2	COXPD21|TARSL1|thrRS	threonyl-tRNA synthetase 2, mitochondrial	protein-coding
PTBP1_peak_5614	34.7042	POLR2A	POLR2|POLRA|RPB1|RPBh1|RPO2|RPOL2|RpIILS|hRPB220|hsRPB1	RNA polymerase II subunit A	protein-coding
PTBP1_peak_632	34.7042	GSTM4	GSTM4-4|GTM4	glutathione S-transferase mu 4	protein-coding
PTBP1_peak_5154	34.7042	GOT2	KAT4|KATIV|KYAT4|mitAAT	glutamic-oxaloacetic transaminase 2	protein-coding
PTBP1_peak_4015	34.7042	OXA1L	OXA1	OXA1L mitochondrial inner membrane protein	protein-coding
PTBP1_peak_8857	34.7042	MIR33A	MIR33|MIRN33|MIRN33A|hsa-mir-33|hsa-mir-33a|miR-33|miRNA33A|mir-33a	microRNA 33a	ncRNA
PTBP1_peak_10859	34.7021	CCND3	-	cyclin D3	protein-coding
PTBP1_peak_5988	34.6886	LASP1	Lasp-1|MLN50	LIM and SH3 protein 1	protein-coding
PTBP1_peak_10760	34.6886	RGL2	HKE1.5|KE1.5|RAB2L	ral guanine nucleotide dissociation stimulator like 2	protein-coding
PTBP1_peak_10485	34.6495	MIR10523	-	microRNA 10523	ncRNA
PTBP1_peak_11379	34.5635	STEAP4	STAMP2|SchLAH|TIARP|TNFAIP9	STEAP4 metalloreductase	protein-coding
PTBP1_peak_9015	34.5298	CRTAP	CASP|LEPREL3|OI7|P3H5	cartilage associated protein	protein-coding
PTBP1_peak_9360	34.5191	RUVBL1-AS1	-	RUVBL1 antisense RNA 1	ncRNA
PTBP1_peak_10942	34.4272	PTP4A1	HH72|PRL-1|PRL1|PTP(CAAX1)|PTPCAAX1	protein tyrosine phosphatase 4A1	protein-coding
PTBP1_peak_5149	34.3958	SLC38A7	SNAT7	solute carrier family 38 member 7	protein-coding
PTBP1_peak_5895	34.3958	CDK5R1	CDK5P35|CDK5R|NCK5A|p23|p25|p35|p35nck5a	cyclin dependent kinase 5 regulatory subunit 1	protein-coding
PTBP1_peak_4675	34.3556	TRAF7	CAFDADD|RFWD1|RNF119	TNF receptor associated factor 7	protein-coding
PTBP1_peak_6768	34.3362	NFIC	CTF|CTF5|NF-I|NFI	nuclear factor I C	protein-coding
PTBP1_peak_785	34.3355	TARS2	COXPD21|TARSL1|thrRS	threonyl-tRNA synthetase 2, mitochondrial	protein-coding
PTBP1_peak_5308	34.3355	IL34	C16orf77|IL-34	interleukin 34	protein-coding
PTBP1_peak_9888	34.3355	EXOC3-AS1	C5orf55	EXOC3 antisense RNA 1	ncRNA
PTBP1_peak_444	34.3355	CCDC24	-	coiled-coil domain containing 24	protein-coding
PTBP1_peak_6431	34.3355	MAP2K6	MAPKK6|MEK6|MKK6|PRKMK6|SAPKK-3|SAPKK3	mitogen-activated protein kinase kinase 6	protein-coding
PTBP1_peak_1247	34.2015	MIR6740	hsa-mir-6740	microRNA 6740	ncRNA
PTBP1_peak_6339	34.2015	PTRH2	BIT1|CFAP37|CGI-147|IMNEPD|PTH|PTH 2|PTH2	peptidyl-tRNA hydrolase 2	protein-coding
PTBP1_peak_1289	34.1904	PPP1R15B	CREP|MSSGM2	protein phosphatase 1 regulatory subunit 15B	protein-coding
PTBP1_peak_10584	34.1722	RACK1	GNB2L1|Gnb2-rs1|H12.3|HLC-7|PIG21	receptor for activated C kinase 1	protein-coding
PTBP1_peak_12032	34.159	MYC	MRTL|MYCC|bHLHe39|c-Myc	MYC proto-oncogene, bHLH transcription factor	protein-coding
PTBP1_peak_5121	34.1573	SNORA46	ACA46	small nucleolar RNA, H/ACA box 46	snoRNA
PTBP1_peak_9451	34.1476	PFN2	D3S1319E|PFL	profilin 2	protein-coding
PTBP1_peak_9755	34.1251	KLHL8	-	kelch like family member 8	protein-coding
PTBP1_peak_6421	34.1251	ARSG	USH4	arylsulfatase G	protein-coding
PTBP1_peak_34	34.0884	NADK	dJ283E3.1	NAD kinase	protein-coding
PTBP1_peak_36	34.07	NADK	dJ283E3.1	NAD kinase	protein-coding
PTBP1_peak_3712	33.9885	CAMKK2	CAMKK|CAMKKB	calcium/calmodulin dependent protein kinase kinase 2	protein-coding
PTBP1_peak_3279	33.9259	LOC102724050	-	uncharacterized LOC102724050	ncRNA
PTBP1_peak_4761	33.8953	GLIS2	NKL|NPHP7	GLIS family zinc finger 2	protein-coding
PTBP1_peak_6341	33.8953	PTRH2	BIT1|CFAP37|CGI-147|IMNEPD|PTH|PTH 2|PTH2	peptidyl-tRNA hydrolase 2	protein-coding
PTBP1_peak_1290	33.833	PPP1R15B	CREP|MSSGM2	protein phosphatase 1 regulatory subunit 15B	protein-coding
PTBP1_peak_5746	33.819	USP22	USP3L	ubiquitin specific peptidase 22	protein-coding
PTBP1_peak_11649	33.819	REPIN1	AP4|RIP60|ZNF464|Zfp464	replication initiator 1	protein-coding
PTBP1_peak_12539	33.6887	RAB14	FBP|RAB-14	RAB14, member RAS oncogene family	protein-coding
PTBP1_peak_3731	33.6608	RHOF	ARHF|RIF	ras homolog family member F, filopodia associated	protein-coding
PTBP1_peak_8691	33.6086	CABP7	CALN2	calcium binding protein 7	protein-coding
PTBP1_peak_1217	33.6059	CSRP1	CRP|CRP1|CSRP|CYRP|D1S181E|HEL-141|HEL-S-286	cysteine and glycine rich protein 1	protein-coding
PTBP1_peak_4598	33.6046	LINC01585	-	long intergenic non-protein coding RNA 1585	ncRNA
PTBP1_peak_8401	33.5931	CSE1L	CAS|CSE1|XPO2	chromosome segregation 1 like	protein-coding
PTBP1_peak_7549	33.5931	MOB1A	C2orf6|MATS1|MOB1|MOBK1B|MOBKL1B|Mob4B	MOB kinase activator 1A	protein-coding
PTBP1_peak_1078	33.5491	CFAP126	C1orf192|Flattop|Fltp	cilia and flagella associated protein 126	protein-coding
PTBP1_peak_2529	33.5452	ARHGEF17	P164RHOGEF|RHOGEF17|TEM4|p164-RhoGEF	Rho guanine nucleotide exchange factor 17	protein-coding
PTBP1_peak_7486	33.5132	PPP3R1	CALNB1|CNB|CNB1	protein phosphatase 3 regulatory subunit B, alpha	protein-coding
PTBP1_peak_10376	33.51	DELE1	DELE|KIAA0141	DAP3 binding cell death enhancer 1	protein-coding
PTBP1_peak_446	33.51	CCDC24	-	coiled-coil domain containing 24	protein-coding
PTBP1_peak_3190	33.5078	EIF4B	EIF-4B|PRO1843	eukaryotic translation initiation factor 4B	protein-coding
PTBP1_peak_3320	33.4237	COQ10A	-	coenzyme Q10A	protein-coding
PTBP1_peak_1716	33.3843	FUT11	FUCTXI	fucosyltransferase 11	protein-coding
PTBP1_peak_9362	33.28	RUVBL1-AS1	-	RUVBL1 antisense RNA 1	ncRNA
PTBP1_peak_172	33.2796	ALPL	AP-TNAP|APTNAP|HOPS|TNALP|TNAP|TNSALP	alkaline phosphatase, biomineralization associated	protein-coding
PTBP1_peak_12749	33.2796	RAPGEF1	C3G|GRF2	Rap guanine nucleotide exchange factor 1	protein-coding
PTBP1_peak_1626	33.2796	FAM133CP	-	family with sequence similarity 133, member A pseudogene	pseudo
PTBP1_peak_9512	33.2796	LPP-AS1	-	LPP antisense RNA 1	ncRNA
PTBP1_peak_8579	33.2796	TRAPPC10	EHOC-1|EHOC1|GT334|TMEM1|TRS130|TRS30	trafficking protein particle complex 10	protein-coding
PTBP1_peak_5803	33.2675	KIAA0100	BCOX|BCOX1|CT101|FMP27	KIAA0100	protein-coding
PTBP1_peak_10455	33.2675	MIR378H	-	microRNA 378h	ncRNA
PTBP1_peak_10687	33.2675	PPP1R18	HKMT1098|KIAA1949	protein phosphatase 1 regulatory subunit 18	protein-coding
PTBP1_peak_9107	33.019	RHOA	ARH12|ARHA|RHO12|RHOH12	ras homolog family member A	protein-coding
PTBP1_peak_11136	33.001	ANKRD61	-	ankyrin repeat domain 61	protein-coding
PTBP1_peak_1513	32.9592	LINC01341	-	long intergenic non-protein coding RNA 1341	ncRNA
PTBP1_peak_949	32.862	FAM189B	C1orf2|COTE1	family with sequence similarity 189 member B	protein-coding
PTBP1_peak_4913	32.862	GSG1L	PRO19651	GSG1 like	protein-coding
PTBP1_peak_2712	32.862	BCL9L	B9L|BCL9-2|DLNB11	BCL9 like	protein-coding
PTBP1_peak_3051	32.8602	HDAC7	HD7|HD7A|HDAC7A	histone deacetylase 7	protein-coding
PTBP1_peak_7918	32.8458	CPS1-IT1	CPS1-IT|CPS1IT|CPS1IT1|PRO0132	CPS1 intronic transcript 1	ncRNA
PTBP1_peak_8404	32.8458	CSE1L	CAS|CSE1|XPO2	chromosome segregation 1 like	protein-coding
PTBP1_peak_5296	32.8458	SNORD111B	MIR3647	small nucleolar RNA, C/D box 111B	snoRNA
PTBP1_peak_4636	32.8437	MPG	AAG|ADPG|APNG|CRA36.1|MDG|Mid1|PIG11|PIG16|anpg	N-methylpurine DNA glycosylase	protein-coding
PTBP1_peak_3328	32.8437	TIMELESS	TIM|TIM1|hTIM	timeless circadian regulator	protein-coding
PTBP1_peak_10083	32.8437	C9	ARMD15|C9D	complement C9	protein-coding
PTBP1_peak_11156	32.8437
PTBP1_peak_5609	32.8153	CHRNB1	ACHRB|CHRNB|CMS1D|CMS2A|CMS2C|SCCMS	cholinergic receptor nicotinic beta 1 subunit	protein-coding
PTBP1_peak_2304	32.8141	FEN1	FEN-1|MF1|RAD2	flap structure-specific endonuclease 1	protein-coding
PTBP1_peak_3380	32.7961	SHMT2	GLYA|HEL-S-51e|SHMT	serine hydroxymethyltransferase 2	protein-coding
PTBP1_peak_5499	32.7357	PRPF8	HPRP8|PRP8|PRPC8|RP13|SNRNP220	pre-mRNA processing factor 8	protein-coding
PTBP1_peak_10457	32.7357	MIR378H	-	microRNA 378h	ncRNA
PTBP1_peak_2303	32.7357	FEN1	FEN-1|MF1|RAD2	flap structure-specific endonuclease 1	protein-coding
PTBP1_peak_6882	32.6708	PRKACA	PKACA|PPNAD4	protein kinase cAMP-activated catalytic subunit alpha	protein-coding
PTBP1_peak_4588	32.6708	CRTC3	TORC-3|TORC3	CREB regulated transcription coactivator 3	protein-coding
PTBP1_peak_527	32.6696	DHCR24	DCE|Nbla03646|SELADIN1|seladin-1	24-dehydrocholesterol reductase	protein-coding
PTBP1_peak_3600	32.6696	ANAPC7	APC7	anaphase promoting complex subunit 7	protein-coding
PTBP1_peak_10602	32.6656	TFAP2A-AS1	-	TFAP2A antisense RNA 1	ncRNA
PTBP1_peak_1869	32.6021	SCD	FADS5|MSTP008|SCD1|SCDOS|hSCD1	stearoyl-CoA desaturase	protein-coding
PTBP1_peak_1661	32.6021	EIF4EBP2	4EBP2|PHASII	eukaryotic translation initiation factor 4E binding protein 2	protein-coding
PTBP1_peak_3720	32.5648	ANAPC5	APC5	anaphase promoting complex subunit 5	protein-coding
PTBP1_peak_2461	32.5648	CNIH2	CNIH-2|Cnil	cornichon family AMPA receptor auxiliary protein 2	protein-coding
PTBP1_peak_1302	32.5329	PPP1R15B	CREP|MSSGM2	protein phosphatase 1 regulatory subunit 15B	protein-coding
PTBP1_peak_513	32.5171	MRPL37	L2mt|L37mt|MRP-L2|MRP-L37|MRPL2|RPML2	mitochondrial ribosomal protein L37	protein-coding
PTBP1_peak_9823	32.4968	SETD7	KMT7|SET7|SET7/9|SET9	SET domain containing 7, histone lysine methyltransferase	protein-coding
PTBP1_peak_721	32.428	CSDE1	D1S155E|UNR	cold shock domain containing E1	protein-coding
PTBP1_peak_2741	32.3801	TRIM29	ATDC	tripartite motif containing 29	protein-coding
PTBP1_peak_5615	32.3801	POLR2A	POLR2|POLRA|RPB1|RPBh1|RPO2|RPOL2|RpIILS|hRPB220|hsRPB1	RNA polymerase II subunit A	protein-coding
PTBP1_peak_9961	32.3801	LOC100130744	-	uncharacterized LOC100130744	ncRNA
PTBP1_peak_5150	32.3801	SLC38A7	SNAT7	solute carrier family 38 member 7	protein-coding
PTBP1_peak_1713	32.3801	FUT11	FUCTXI	fucosyltransferase 11	protein-coding
PTBP1_peak_1952	32.3801	ABLIM1	ABLIM|LIMAB1|LIMATIN|abLIM-1	actin binding LIM protein 1	protein-coding
PTBP1_peak_13120	32.3801	SNX12	-	sorting nexin 12	protein-coding
PTBP1_peak_12790	32.3408	RXRA	NR2B1	retinoid X receptor alpha	protein-coding
PTBP1_peak_3596	32.3408	ATP2A2	ATP2B|DAR|DD|SERCA2	ATPase sarcoplasmic/endoplasmic reticulum Ca2+ transporting 2	protein-coding
PTBP1_peak_5260	32.2507	SNORD13H	-	small nucleolar RNA, C/D box 13H	snoRNA
PTBP1_peak_1487	32.2191	TOMM20	MAS20|MOM19|TOM20	translocase of outer mitochondrial membrane 20	protein-coding
PTBP1_peak_5721	32.2047	TRIM16L	TRIM70	tripartite motif containing 16 like	protein-coding
PTBP1_peak_12301	32.1815	PSAT1	EPIP|NLS2|PSA|PSAT|PSATD	phosphoserine aminotransferase 1	protein-coding
PTBP1_peak_13031	32.0315	MIR98	MIRLET7L|MIRN98|hsa-mir-98|miR-98	microRNA 98	ncRNA
PTBP1_peak_5843	32.0315	FLOT2	ECS-1|ECS1|ESA|ESA1|M17S1	flotillin 2	protein-coding
PTBP1_peak_7593	32.005	STARD7-AS1	-	STARD7 antisense RNA 1	ncRNA
PTBP1_peak_10715	32.005	MIR6832	hsa-mir-6832	microRNA 6832	ncRNA
PTBP1_peak_8540	31.9158	FAM3B	2-21|C21orf11|C21orf76|ORF9|PANDER|PRED44	family with sequence similarity 3 member B	protein-coding
PTBP1_peak_5925	31.8852	AP2B1	ADTB2|AP105B|AP2-BETA|CLAPB1	adaptor related protein complex 2 subunit beta 1	protein-coding
PTBP1_peak_13191	31.876	PLS3	BMND18|T-plastin	plastin 3	protein-coding
PTBP1_peak_6668	31.876	TPGS2	C18orf10|HMFN0601|L17|PGs2	tubulin polyglutamylase complex subunit 2	protein-coding
PTBP1_peak_1267	31.8626	KLHL12	C3IP1|DKIR	kelch like family member 12	protein-coding
PTBP1_peak_8938	31.8626	BRK1	C3orf10|HSPC300|MDS027|hHBrk1	BRICK1 subunit of SCAR/WAVE actin nucleating complex	protein-coding
PTBP1_peak_7011	31.8546	ECH1	HPXEL	enoyl-CoA hydratase 1	protein-coding
PTBP1_peak_13190	31.836	PLS3	BMND18|T-plastin	plastin 3	protein-coding
PTBP1_peak_6337	31.7444	PTRH2	BIT1|CFAP37|CGI-147|IMNEPD|PTH|PTH 2|PTH2	peptidyl-tRNA hydrolase 2	protein-coding
PTBP1_peak_993	31.7444	GLMP	C1orf85|NCU-G1	glycosylated lysosomal membrane protein	protein-coding
PTBP1_peak_5199	31.7315	PSKH1	-	protein serine kinase H1	protein-coding
PTBP1_peak_11149	31.6543	RAC1	MIG5|MRD48|Rac-1|TC-25|p21-Rac1	Rac family small GTPase 1	protein-coding
PTBP1_peak_5745	31.6517	USP22	USP3L	ubiquitin specific peptidase 22	protein-coding
PTBP1_peak_3336	31.578	TIMELESS	TIM|TIM1|hTIM	timeless circadian regulator	protein-coding
PTBP1_peak_825	31.578	PSMD4	AF|AF-1|ASF|MCB1|Rpn10|S5A|pUB-R5	proteasome 26S subunit, non-ATPase 4	protein-coding
PTBP1_peak_7334	31.578	GTF3C2-AS1	-	GTF3C2 antisense RNA 1	ncRNA
PTBP1_peak_1255	31.578	ELF3	EPR-1|ERT|ESE-1|ESX	E74 like ETS transcription factor 3	protein-coding
PTBP1_peak_10634	31.5114	C6orf62	Nbla00237|XTP12|dJ30M3.2	chromosome 6 open reading frame 62	protein-coding
PTBP1_peak_415	31.5114	CITED4	-	Cbp/p300 interacting transactivator with Glu/Asp rich carboxy-terminal domain 4	protein-coding
PTBP1_peak_4674	31.4215	TRAF7	CAFDADD|RFWD1|RNF119	TNF receptor associated factor 7	protein-coding
PTBP1_peak_11943	31.4166	TRAM1	PNAS8|TRAM|TRAMP	translocation associated membrane protein 1	protein-coding
PTBP1_peak_3182	31.4166	KRT80	KB20	keratin 80	protein-coding
PTBP1_peak_9205	31.4135	TFG	HMSNP|SPG57|TF6|TRKT3	trafficking from ER to golgi regulator	protein-coding
PTBP1_peak_11317	31.3987	NSUN5	NOL1|NOL1R|NSUN5A|WBSCR20|WBSCR20A|p120|p120(NOL1)	NOP2/Sun RNA methyltransferase 5	protein-coding
PTBP1_peak_2260	31.3661	PATL1	Pat1b|hPat1b	PAT1 homolog 1, processing body mRNA decay factor	protein-coding
PTBP1_peak_7081	31.3661	GSK3A	-	glycogen synthase kinase 3 alpha	protein-coding
PTBP1_peak_4411	31.3661	SNORD13D	-	small nucleolar RNA, C/D box 13D	snoRNA
PTBP1_peak_7035	31.2332	CNTD2	CCNP	cyclin N-terminal domain containing 2	protein-coding
PTBP1_peak_10710	31.2197	SNORA38	ACA38	small nucleolar RNA, H/ACA box 38	snoRNA
PTBP1_peak_6674	31.2197	PSTPIP2	MAYP	proline-serine-threonine phosphatase interacting protein 2	protein-coding
PTBP1_peak_795	31.2126	CERS2	L3|LASS2|SP260|TMSG1	ceramide synthase 2	protein-coding
PTBP1_peak_4255	31.2048	TNFAIP2	B94|EXOC3L3	TNF alpha induced protein 2	protein-coding
PTBP1_peak_28	31.1932	NADK	dJ283E3.1	NAD kinase	protein-coding
PTBP1_peak_6377	31.1514	CYB561	CYB561A1|FRRS2|ORTHYP2	cytochrome b561	protein-coding
PTBP1_peak_8576	31.1514	AGPAT3	1-AGPAT 3|LPAAT-GAMMA1|LPAAT3	1-acylglycerol-3-phosphate O-acyltransferase 3	protein-coding
PTBP1_peak_12748	31.1514	RAPGEF1	C3G|GRF2	Rap guanine nucleotide exchange factor 1	protein-coding
PTBP1_peak_1802	31.1514	MYOF	FER1L3	myoferlin	protein-coding
PTBP1_peak_9825	31.1514	SETD7	KMT7|SET7|SET7/9|SET9	SET domain containing 7, histone lysine methyltransferase	protein-coding
PTBP1_peak_10829	31.1514	BRPF3	-	bromodomain and PHD finger containing 3	protein-coding
PTBP1_peak_3238	31.1482	AMHR2	AMHR|MISR2|MISRII|MRII	anti-Mullerian hormone receptor type 2	protein-coding
PTBP1_peak_3688	31.1482	PXN-AS1	EyeLinc4	PXN antisense RNA 1	ncRNA
PTBP1_peak_1871	31.1376	OLMALINC	C10orf75|HI-LNC80|LINC00263|NCRNA00263|OLMALINCAS	oligodendrocyte maturation-associated long intergenic non-coding RNA	ncRNA
PTBP1_peak_8410	31.0804	CSE1L	CAS|CSE1|XPO2	chromosome segregation 1 like	protein-coding
PTBP1_peak_4942	31.023	ATXN2L	A2D|A2LG|A2LP|A2RP	ataxin 2 like	protein-coding
PTBP1_peak_5483	31.023	RILP	PP10141	Rab interacting lysosomal protein	protein-coding
PTBP1_peak_5919	31.023	AP2B1	ADTB2|AP105B|AP2-BETA|CLAPB1	adaptor related protein complex 2 subunit beta 1	protein-coding
PTBP1_peak_10712	31.0088	MIR6832	hsa-mir-6832	microRNA 6832	ncRNA
PTBP1_peak_9400	30.9873	MIR6827	hsa-mir-6827	microRNA 6827	ncRNA
PTBP1_peak_9243	30.9811	NAA50	MAK3|NAT13|NAT13P|NAT5|NAT5P|SAN|hNaa50p	N(alpha)-acetyltransferase 50, NatE catalytic subunit	protein-coding
PTBP1_peak_3541	30.9811	EID3	NS4EB|NSE4B|NSMCE4B	EP300 interacting inhibitor of differentiation 3	protein-coding
PTBP1_peak_3614	30.9616	SH2B3	IDDM20|LNK	SH2B adaptor protein 3	protein-coding
PTBP1_peak_13182	30.9436	PLS3	BMND18|T-plastin	plastin 3	protein-coding
PTBP1_peak_6984	30.9436	GPI	AMF|GNPI|NLK|PGI|PHI|SA-36|SA36	glucose-6-phosphate isomerase	protein-coding
PTBP1_peak_2647	30.9045	SDHD	CBT1|CII-4|CWS3|PGL|PGL1|QPs3|SDH4|cybS	succinate dehydrogenase complex subunit D	protein-coding
PTBP1_peak_9981	30.8799	GOLPH3	GOPP1|GPP34|MIDAS|Vps74	golgi phosphoprotein 3	protein-coding
PTBP1_peak_4391	30.7598	ARPP19	ARPP-16|ARPP-19|ARPP16|ENSAL	cAMP regulated phosphoprotein 19	protein-coding
PTBP1_peak_13058	30.6829	MIRLET7F2	LET7F2|MIRNLET7F2|let-7f-2	microRNA let-7f-2	ncRNA
PTBP1_peak_13117	30.6604	SNX12	-	sorting nexin 12	protein-coding
PTBP1_peak_6139	30.6604	G6PC3	SCN4|UGRP	glucose-6-phosphatase catalytic subunit 3	protein-coding
PTBP1_peak_8849	30.6604	MIR33A	MIR33|MIRN33|MIRN33A|hsa-mir-33|hsa-mir-33a|miR-33|miRNA33A|mir-33a	microRNA 33a	ncRNA
PTBP1_peak_1041	30.6604	PEX19	D1S2223E|HK33|PBD12A|PMP1|PMPI|PXF|PXMP1	peroxisomal biogenesis factor 19	protein-coding
PTBP1_peak_4940	30.6511	ATXN2L	A2D|A2LG|A2LP|A2RP	ataxin 2 like	protein-coding
PTBP1_peak_8551	30.5669	SIK1B	SIK|SIK-1|SIK1|SNF1LK	salt inducible kinase 1B (putative)	protein-coding
PTBP1_peak_10451	30.5097	MIR378H	-	microRNA 378h	ncRNA
PTBP1_peak_773	30.4649	SF3B4	AFD1|Hsh49|SAP49|SF3b49	splicing factor 3b subunit 4	protein-coding
PTBP1_peak_3286	30.4649	CDK2	CDKN2|p33(CDK2)	cyclin dependent kinase 2	protein-coding
PTBP1_peak_9062	30.448	SNORD146	-	small nucleolar RNA, C/D box 146	snoRNA
PTBP1_peak_4775	30.322	MIR6769A	hsa-mir-6769a	microRNA 6769a	ncRNA
PTBP1_peak_1404	30.322	SMYD2	HSKM-B|KMT3C|ZMYND14	SET and MYND domain containing 2	protein-coding
PTBP1_peak_7008	30.2721	ECH1	HPXEL	enoyl-CoA hydratase 1	protein-coding
PTBP1_peak_8860	30.2721	MIR33A	MIR33|MIRN33|MIRN33A|hsa-mir-33|hsa-mir-33a|miR-33|miRNA33A|mir-33a	microRNA 33a	ncRNA
PTBP1_peak_1251	30.2721	MIR6740	hsa-mir-6740	microRNA 6740	ncRNA
PTBP1_peak_3193	30.1987	EIF4B	EIF-4B|PRO1843	eukaryotic translation initiation factor 4B	protein-coding
PTBP1_peak_3941	30.198	STK24	HEL-S-95|MST3|MST3B|STE20|STK3	serine/threonine kinase 24	protein-coding
PTBP1_peak_10716	30.1629	MIR6832	hsa-mir-6832	microRNA 6832	ncRNA
PTBP1_peak_10711	30.1629	SNORA38	ACA38	small nucleolar RNA, H/ACA box 38	snoRNA
PTBP1_peak_11658	30.159	FASTK	FAST	Fas activated serine/threonine kinase	protein-coding
PTBP1_peak_13005	30.0967	MIR6857	hsa-mir-6857	microRNA 6857	ncRNA
PTBP1_peak_4612	30.0967	NR2F2	ARP-1|ARP1|CHTD4|COUPTF2|COUPTFB|COUPTFII|NF-E3|SVP40|TFCOUP2	nuclear receptor subfamily 2 group F member 2	protein-coding
PTBP1_peak_6771	30.0967	SMIM24	C19orf77|HSPC323|MARDI	small integral membrane protein 24	protein-coding
PTBP1_peak_3518	30.055	TMPO-AS1	-	TMPO antisense RNA 1	ncRNA
PTBP1_peak_5993	29.9965	MIR6779	hsa-mir-6779	microRNA 6779	ncRNA
PTBP1_peak_9334	29.9965	MIR6825	hsa-mir-6825	microRNA 6825	ncRNA
PTBP1_peak_1159	29.9258	TOR1AIP2	IFRG15|LULL1|NET9	torsin 1A interacting protein 2	protein-coding
PTBP1_peak_5301	29.9032	SNORD111	HBII-82	small nucleolar RNA, C/D box 111	snoRNA
PTBP1_peak_9988	29.9032	MTMR12	3-PAP|PIP3AP	myotubularin related protein 12	protein-coding
PTBP1_peak_8743	29.9032	FOXRED2	ERFAD	FAD dependent oxidoreductase domain containing 2	protein-coding
PTBP1_peak_177	29.9032	ALPL	AP-TNAP|APTNAP|HOPS|TNALP|TNAP|TNSALP	alkaline phosphatase, biomineralization associated	protein-coding
PTBP1_peak_5290	29.9032	AARS	CMT2N|EIEE29	alanyl-tRNA synthetase	protein-coding
PTBP1_peak_4872	29.9032	EEF2K	CaMKIII|HSU93850|eEF-2K	eukaryotic elongation factor 2 kinase	protein-coding
PTBP1_peak_1613	29.9032	FAM133CP	-	family with sequence similarity 133, member A pseudogene	pseudo
PTBP1_peak_680	29.9029	MOV10	fSAP113|gb110	Mov10 RISC complex RNA helicase	protein-coding
PTBP1_peak_9358	29.8946	RUVBL1-AS1	-	RUVBL1 antisense RNA 1	ncRNA
PTBP1_peak_11070	29.8856	LINC00602	-	long intergenic non-protein coding RNA 602	ncRNA
PTBP1_peak_523	29.754	DHCR24	DCE|Nbla03646|SELADIN1|seladin-1	24-dehydrocholesterol reductase	protein-coding
PTBP1_peak_5990	29.6682	LASP1	Lasp-1|MLN50	LIM and SH3 protein 1	protein-coding
PTBP1_peak_1600	29.6682	NCOA4	ARA70|ELE1|PTC3|RFG	nuclear receptor coactivator 4	protein-coding
PTBP1_peak_12968	29.6682	CFP	BFD|PFC|PFD|PROPERDIN	complement factor properdin	protein-coding
PTBP1_peak_3143	29.6682	SMARCD1	BAF60A|CRACD1|Rsc6p	SWI/SNF related, matrix associated, actin dependent regulator of chromatin, subfamily d, member 1	protein-coding
PTBP1_peak_6940	29.6671	IFI30	GILT|IFI-30|IP-30|IP30	IFI30 lysosomal thiol reductase	protein-coding
PTBP1_peak_5571	29.6577	PFN1	ALS18	profilin 1	protein-coding
PTBP1_peak_5135	29.6308	SNORA50A	ACA50|SNORA50|SNORA76A	small nucleolar RNA, H/ACA box 50A	snoRNA
PTBP1_peak_11294	29.6308	NSUN5P2	NOL1R2|NSUN5C|WBSCR20B|WBSCR20C	NSUN5 pseudogene 2	pseudo
PTBP1_peak_1304	29.6308	PPP1R15B	CREP|MSSGM2	protein phosphatase 1 regulatory subunit 15B	protein-coding
PTBP1_peak_10726	29.6308	BAG6	BAG-6|BAT3|D6S52E|G3	BCL2 associated athanogene 6	protein-coding
PTBP1_peak_3333	29.6308	TIMELESS	TIM|TIM1|hTIM	timeless circadian regulator	protein-coding
PTBP1_peak_5653	29.5137	RANGRF	HSPC165|HSPC236|MOG1|RANGNRF	RAN guanine nucleotide release factor	protein-coding
PTBP1_peak_6056	29.5137	KLHL11	-	kelch like family member 11	protein-coding
PTBP1_peak_12052	29.4895	CHRAC1	CHARC1|CHARC15|CHRAC-1|CHRAC-15|CHRAC15|YCL1	chromatin accessibility complex subunit 1	protein-coding
PTBP1_peak_10530	29.443	RAB24	-	RAB24, member RAS oncogene family	protein-coding
PTBP1_peak_9956	29.4032	LOC100130744	-	uncharacterized LOC100130744	ncRNA
PTBP1_peak_9350	29.4032	MGLL	HU-K5|HUK5|MAGL|MGL	monoglyceride lipase	protein-coding
PTBP1_peak_248	29.3786	GPR3	ACCA	G protein-coupled receptor 3	protein-coding
PTBP1_peak_3187	29.3786	KRT80	KB20	keratin 80	protein-coding
PTBP1_peak_6679	29.3786	ATP5F1A	ATP5A|ATP5A1|ATP5AL2|ATPM|COXPD22|HEL-S-123m|MC5DN4|MOM2|OMR|ORM|hATP1	ATP synthase F1 subunit alpha	protein-coding
PTBP1_peak_4676	29.341	TRAF7	CAFDADD|RFWD1|RNF119	TNF receptor associated factor 7	protein-coding
PTBP1_peak_3041	29.3374	SLC48A1	HRG-1|HRG1|hHRG-1	solute carrier family 48 member 1	protein-coding
PTBP1_peak_5156	29.3374	GOT2	KAT4|KATIV|KYAT4|mitAAT	glutamic-oxaloacetic transaminase 2	protein-coding
PTBP1_peak_9999	29.3374	SKP2	FBL1|FBXL1|FLB1|p45	S-phase kinase associated protein 2	protein-coding
PTBP1_peak_13032	29.3374	MIR98	MIRLET7L|MIRN98|hsa-mir-98|miR-98	microRNA 98	ncRNA
PTBP1_peak_7825	29.3374	GORASP2	GOLPH6|GRASP55|GRS2|p59	golgi reassembly stacking protein 2	protein-coding
PTBP1_peak_12867	29.3085	GPR143	NYS6|OA1	G protein-coupled receptor 143	protein-coding
PTBP1_peak_12143	29.2728	GLIS3	NDH|ZNF515	GLIS family zinc finger 3	protein-coding
PTBP1_peak_9344	29.144	ABTB1	BPOZ|BTB3|BTBD21|EF1ABP|PP2259	ankyrin repeat and BTB domain containing 1	protein-coding
PTBP1_peak_3713	29.144	CAMKK2	CAMKK|CAMKKB	calcium/calmodulin dependent protein kinase kinase 2	protein-coding
PTBP1_peak_11186	29.144	TSL	-	testis-expressed, seven-twelve, leukemia	ncRNA
PTBP1_peak_3693	29.144	PXN-AS1	EyeLinc4	PXN antisense RNA 1	ncRNA
PTBP1_peak_11974	29.13	MIR7705	hsa-mir-7705	microRNA 7705	ncRNA
PTBP1_peak_4592	29.0782	LINC01585	-	long intergenic non-protein coding RNA 1585	ncRNA
PTBP1_peak_12051	29.0782	CHRAC1	CHARC1|CHARC15|CHRAC-1|CHRAC-15|CHRAC15|YCL1	chromatin accessibility complex subunit 1	protein-coding
PTBP1_peak_3408	29.0782	MBD6	-	methyl-CpG binding domain protein 6	protein-coding
PTBP1_peak_10213	29.0782	ZBED3	-	zinc finger BED-type containing 3	protein-coding
PTBP1_peak_10437	29.0782	LOC100652758	-	uncharacterized LOC100652758	ncRNA
PTBP1_peak_7839	29.0782	HNRNPA3	2610510D13Rik|D10S102|FBRNP|HNRPA3	heterogeneous nuclear ribonucleoprotein A3	protein-coding
PTBP1_peak_5007	29.0782	SNORA30	ACA30|SNORA30A	small nucleolar RNA, H/ACA box 30	snoRNA
PTBP1_peak_13025	29.0782	MIR98	MIRLET7L|MIRN98|hsa-mir-98|miR-98	microRNA 98	ncRNA
PTBP1_peak_12307	29.0576	PSAT1	EPIP|NLS2|PSA|PSAT|PSATD	phosphoserine aminotransferase 1	protein-coding
PTBP1_peak_12708	29.0467	FAM78A	C9orf59	family with sequence similarity 78 member A	protein-coding
PTBP1_peak_1093	29.0467	LOC100505795	-	uncharacterized LOC100505795	ncRNA
PTBP1_peak_8347	29.0467	PI3	ESI|SKALP|WAP3|WFDC14|cementoin	peptidase inhibitor 3	protein-coding
PTBP1_peak_540	29.0467	NFIA-AS1	-	NFIA antisense RNA 1	ncRNA
PTBP1_peak_5056	29.0467	MYLK3	MLCK|MLCK2|caMLCK	myosin light chain kinase 3	protein-coding
PTBP1_peak_10519	29.0467	NSD1	ARA267|KMT3B|SOTOS|SOTOS1|STO	nuclear receptor binding SET domain protein 1	protein-coding
PTBP1_peak_5263	29.0166	NQO1	DHQU|DIA4|DTD|NMOR1|NMORI|QR1	NAD(P)H quinone dehydrogenase 1	protein-coding
PTBP1_peak_11935	29.0031	TRAM1	PNAS8|TRAM|TRAMP	translocation associated membrane protein 1	protein-coding
PTBP1_peak_2449	28.9601	KLC2	-	kinesin light chain 2	protein-coding
PTBP1_peak_4257	28.8999	TNFAIP2	B94|EXOC3L3	TNF alpha induced protein 2	protein-coding
PTBP1_peak_10857	28.7918	CCND3	-	cyclin D3	protein-coding
PTBP1_peak_8027	28.765	FARP2	FIR|FRG|PLEKHC3	FERM, ARH/RhoGEF and pleckstrin domain protein 2	protein-coding
PTBP1_peak_1008	28.7585	MRPL24	L24mt|MRP-L18|MRP-L24	mitochondrial ribosomal protein L24	protein-coding
PTBP1_peak_4934	28.7091	ATXN2L	A2D|A2LG|A2LP|A2RP	ataxin 2 like	protein-coding
PTBP1_peak_6574	28.7091	SNORD134	ZL12	small nucleolar RNA, C/D box 134	snoRNA
PTBP1_peak_7248	28.6968	ADAM17	ADAM18|CD156B|CSVP|NISBD|NISBD1|TACE	ADAM metallopeptidase domain 17	protein-coding
PTBP1_peak_573	28.6903	CTH	-	cystathionine gamma-lyase	protein-coding
PTBP1_peak_10458	28.6849	MIR378H	-	microRNA 378h	ncRNA
PTBP1_peak_5802	28.6849	KIAA0100	BCOX|BCOX1|CT101|FMP27	KIAA0100	protein-coding
PTBP1_peak_6344	28.6849	PTRH2	BIT1|CFAP37|CGI-147|IMNEPD|PTH|PTH 2|PTH2	peptidyl-tRNA hydrolase 2	protein-coding
PTBP1_peak_7120	28.6849	SLC1A5	AAAT|ASCT2|ATBO|M7V1|M7VS1|R16|RDRC	solute carrier family 1 member 5	protein-coding
PTBP1_peak_1394	28.6849	MIR3122	mir-3122	microRNA 3122	ncRNA
PTBP1_peak_5009	28.6849	SNORA30	ACA30|SNORA30A	small nucleolar RNA, H/ACA box 30	snoRNA
PTBP1_peak_2847	28.6849	RAD52	-	RAD52 homolog, DNA repair protein	protein-coding
PTBP1_peak_5475	28.6833	MYO1C	MMI-beta|MMIb|NMI|myr2	myosin IC	protein-coding
PTBP1_peak_658	28.657	STRIP1	FAM40A|FAR11A	striatin interacting protein 1	protein-coding
PTBP1_peak_12518	28.6278	MEGF9	EGFL5	multiple EGF like domains 9	protein-coding
PTBP1_peak_8696	28.6278	CABP7	CALN2	calcium binding protein 7	protein-coding
PTBP1_peak_5610	28.5885	ZBTB4	KAISO-L1|ZNF903	zinc finger and BTB domain containing 4	protein-coding
PTBP1_peak_2066	28.5885	LINC00958	BLACAT2	long intergenic non-protein coding RNA 958	ncRNA
PTBP1_peak_714	28.5873	NRAS	ALPS4|CMNS|N-ras|NCMS|NRAS1|NS6	NRAS proto-oncogene, GTPase	protein-coding
PTBP1_peak_9211	28.5666	TFG	HMSNP|SPG57|TF6|TRKT3	trafficking from ER to golgi regulator	protein-coding
PTBP1_peak_5741	28.5417	USP22	USP3L	ubiquitin specific peptidase 22	protein-coding
PTBP1_peak_3383	28.5417	SHMT2	GLYA|HEL-S-51e|SHMT	serine hydroxymethyltransferase 2	protein-coding
PTBP1_peak_3321	28.5202	COQ10A	-	coenzyme Q10A	protein-coding
PTBP1_peak_2209	28.5051	SLC43A3	EEG1|ENBT1|FOAP-13|PRO1659|SEEEG-1	solute carrier family 43 member 3	protein-coding
PTBP1_peak_4870	28.4701	EEF2K	CaMKIII|HSU93850|eEF-2K	eukaryotic elongation factor 2 kinase	protein-coding
PTBP1_peak_1804	28.4701	MYOF	FER1L3	myoferlin	protein-coding
PTBP1_peak_3391	28.4701	STAC3	MYPBB|NAM	SH3 and cysteine rich domain 3	protein-coding
PTBP1_peak_6891	28.4555	SYDE1	7h3|SYD1	synapse defective Rho GTPase homolog 1	protein-coding
PTBP1_peak_5700	28.4555	LLGL1	DLG4|HUGL|HUGL-1|HUGL1|LLGL|Lgl1|Mgl1	LLGL scribble cell polarity complex component 1	protein-coding
PTBP1_peak_5847	28.4555	FLOT2	ECS-1|ECS1|ESA|ESA1|M17S1	flotillin 2	protein-coding
PTBP1_peak_2456	28.4555	KLC2	-	kinesin light chain 2	protein-coding
PTBP1_peak_7192	28.4555	MYADM	SB135	myeloid associated differentiation marker	protein-coding
PTBP1_peak_8747	28.4555	FOXRED2	ERFAD	FAD dependent oxidoreductase domain containing 2	protein-coding
PTBP1_peak_9881	28.4555	AHRR	AHH|AHHR|bHLHe77	aryl-hydrocarbon receptor repressor	protein-coding
PTBP1_peak_3065	28.4555	PFKM	ATP-PFK|GSD7|PFK-1|PFK-A|PFK1|PFKA|PFKX|PPP1R122	phosphofructokinase, muscle	protein-coding
PTBP1_peak_2944	28.4555	PDE3A	CGI-PDE|CGI-PDE A|CGI-PDE-A|HTNB	phosphodiesterase 3A	protein-coding
PTBP1_peak_1042	28.3993	PEX19	D1S2223E|HK33|PBD12A|PMP1|PMPI|PXF|PXMP1	peroxisomal biogenesis factor 19	protein-coding
PTBP1_peak_5623	28.3993	POLR2A	POLR2|POLRA|RPB1|RPBh1|RPO2|RPOL2|RpIILS|hRPB220|hsRPB1	RNA polymerase II subunit A	protein-coding
PTBP1_peak_5747	28.3993	USP22	USP3L	ubiquitin specific peptidase 22	protein-coding
PTBP1_peak_3521	28.3579	SNORA53	ACA53	small nucleolar RNA, H/ACA box 53	snoRNA
PTBP1_peak_10761	28.3534	RGL2	HKE1.5|KE1.5|RAB2L	ral guanine nucleotide dissociation stimulator like 2	protein-coding
PTBP1_peak_514	28.3534	MRPL37	L2mt|L37mt|MRP-L2|MRP-L37|MRPL2|RPML2	mitochondrial ribosomal protein L37	protein-coding
PTBP1_peak_11863	28.3131	UNC5D	PRO34692|Unc5h4	unc-5 netrin receptor D	protein-coding
PTBP1_peak_11334	28.3131	EIF4H	WBSCR1|WSCR1|eIF-4H	eukaryotic translation initiation factor 4H	protein-coding
PTBP1_peak_3870	28.2308	LCP1	CP64|HEL-S-37|L-PLASTIN|LC64P|LPL|PLS2	lymphocyte cytosolic protein 1	protein-coding
PTBP1_peak_7147	28.1789	KDELR1	ERD2|ERD2.1|HDEL|PM23	KDEL endoplasmic reticulum protein retention receptor 1	protein-coding
PTBP1_peak_12247	28.1466	GNE	DMRV|GLCNE|IBM2|NM|Uae1	glucosamine (UDP-N-acetyl)-2-epimerase/N-acetylmannosamine kinase	protein-coding
PTBP1_peak_8744	28.1466	FOXRED2	ERFAD	FAD dependent oxidoreductase domain containing 2	protein-coding
PTBP1_peak_1209	28.1466	INAVA	C1orf106	innate immunity activator	protein-coding
PTBP1_peak_3460	28.1466	MIR548Z	-	microRNA 548z	ncRNA
PTBP1_peak_1918	28.1466	NT5C2	GMP|NT5B|PNT5|SPG45|SPG65|cN-II	5'-nucleotidase, cytosolic II	protein-coding
PTBP1_peak_8893	28.1271	MIR4762	-	microRNA 4762	ncRNA
PTBP1_peak_5973	28.1271	MIR4726	-	microRNA 4726	ncRNA
PTBP1_peak_9726	28.1271	SCD5	ACOD4|FADS4|HSCD5|SCD2|SCD4	stearoyl-CoA desaturase 5	protein-coding
PTBP1_peak_5619	28.1271	POLR2A	POLR2|POLRA|RPB1|RPBh1|RPO2|RPOL2|RpIILS|hRPB220|hsRPB1	RNA polymerase II subunit A	protein-coding
PTBP1_peak_1709	28.1271	FUT11	FUCTXI	fucosyltransferase 11	protein-coding
PTBP1_peak_4274	28.1271	NIPA2	SLC57A2	NIPA magnesium transporter 2	protein-coding
PTBP1_peak_5181	28.1271	HSD11B2	AME|AME1|HSD11K|HSD2|SDR9C3	hydroxysteroid 11-beta dehydrogenase 2	protein-coding
PTBP1_peak_2214	28.1271	SLC43A3	EEG1|ENBT1|FOAP-13|PRO1659|SEEEG-1	solute carrier family 43 member 3	protein-coding
PTBP1_peak_10001	27.9834	SKP2	FBL1|FBXL1|FLB1|p45	S-phase kinase associated protein 2	protein-coding
PTBP1_peak_5629	27.9623	TP53	BCC7|BMFS5|LFS1|P53|TRP53	tumor protein p53	protein-coding
PTBP1_peak_2376	27.9241	SF1	BBP|D11S636|MBBP|ZCCHC25|ZFM1|ZNF162	splicing factor 1	protein-coding
PTBP1_peak_8409	27.9241	CSE1L	CAS|CSE1|XPO2	chromosome segregation 1 like	protein-coding
PTBP1_peak_2788	27.8561	STT3A-AS1	-	STT3A antisense RNA 1	ncRNA
PTBP1_peak_460	27.8561	TMEM69	C1orf154	transmembrane protein 69	protein-coding
PTBP1_peak_1632	27.8561	MRLN	LINC00948|Linc-RAM|M1|MLN|MUSER1	myoregulin	protein-coding
PTBP1_peak_10722	27.8561	BAG6	BAG-6|BAT3|D6S52E|G3	BCL2 associated athanogene 6	protein-coding
PTBP1_peak_5001	27.8561	SNORA30	ACA30|SNORA30A	small nucleolar RNA, H/ACA box 30	snoRNA
PTBP1_peak_12732	27.8561	SNORD62B	U62|U62B	small nucleolar RNA, C/D box 62B	snoRNA
PTBP1_peak_12494	27.8561	PTBP3	ROD1	polypyrimidine tract binding protein 3	protein-coding
PTBP1_peak_902	27.8561	UBAP2L	NICE-4|NICE4	ubiquitin associated protein 2 like	protein-coding
PTBP1_peak_5956	27.847	ARHGAP23	-	Rho GTPase activating protein 23	protein-coding
PTBP1_peak_8776	27.847	DDX17	P72|RH70	DEAD-box helicase 17	protein-coding
PTBP1_peak_1226	27.847	MIR6739	hsa-mir-6739	microRNA 6739	ncRNA
PTBP1_peak_11940	27.847	TRAM1	PNAS8|TRAM|TRAMP	translocation associated membrane protein 1	protein-coding
PTBP1_peak_8266	27.847	MANBAL	-	mannosidase beta like	protein-coding
PTBP1_peak_11861	27.847	SMIM18	-	small integral membrane protein 18	protein-coding
PTBP1_peak_7917	27.847	CPS1-IT1	CPS1-IT|CPS1IT|CPS1IT1|PRO0132	CPS1 intronic transcript 1	ncRNA
PTBP1_peak_1710	27.847	FUT11	FUCTXI	fucosyltransferase 11	protein-coding
PTBP1_peak_11355	27.847	NSUN5P1	NSUN5B|WBSCR20B	NSUN5 pseudogene 1	pseudo
PTBP1_peak_13100	27.847	ZXDB	ZNF905|dJ83L6.1	zinc finger X-linked duplicated B	protein-coding
PTBP1_peak_4467	27.847	CALML4	NY-BR-20	calmodulin like 4	protein-coding
PTBP1_peak_2276	27.847	VWCE	URG11|VWC1	von Willebrand factor C and EGF domains	protein-coding
PTBP1_peak_9288	27.8207	LRRC58	-	leucine rich repeat containing 58	protein-coding
PTBP1_peak_5002	27.8207	SNORA30	ACA30|SNORA30A	small nucleolar RNA, H/ACA box 30	snoRNA
PTBP1_peak_2252	27.802	OSBP	OSBP1	oxysterol binding protein	protein-coding
PTBP1_peak_9891	27.7973	EXOC3-AS1	C5orf55	EXOC3 antisense RNA 1	ncRNA
PTBP1_peak_1288	27.7962	PPP1R15B	CREP|MSSGM2	protein phosphatase 1 regulatory subunit 15B	protein-coding
PTBP1_peak_948	27.766	GBA	GBA1|GCB|GLUC	glucosylceramidase beta	protein-coding
PTBP1_peak_11161	27.766	C7orf26	-	chromosome 7 open reading frame 26	protein-coding
PTBP1_peak_927	27.766	ADAR	ADAR1|AGS6|DRADA|DSH|DSRAD|G1P1|IFI-4|IFI4|K88DSRBP|P136	adenosine deaminase RNA specific	protein-coding
PTBP1_peak_2883	27.7646	ZNF384	CAGH1|CAGH1A|CIZ|ERDA2|NMP4|NP|TNRC1	zinc finger protein 384	protein-coding
PTBP1_peak_7581	27.7551	CHMP3	CGI-149|NEDF|VPS24	charged multivesicular body protein 3	protein-coding
PTBP1_peak_2742	27.7107	TRIM29	ATDC	tripartite motif containing 29	protein-coding
PTBP1_peak_2849	27.7107	RAD52	-	RAD52 homolog, DNA repair protein	protein-coding
PTBP1_peak_2878	27.7046	SCNN1A	BESC2|ENaCa|ENaCalpha|LIDLS3|SCNEA|SCNN1	sodium channel epithelial 1 alpha subunit	protein-coding
PTBP1_peak_11371	27.7046	UPK3B	P35|UP3B|UPIIIB	uroplakin 3B	protein-coding
PTBP1_peak_5744	27.6877	USP22	USP3L	ubiquitin specific peptidase 22	protein-coding
PTBP1_peak_9919	27.6877	MTRR	MSR|cblE	5-methyltetrahydrofolate-homocysteine methyltransferase reductase	protein-coding
PTBP1_peak_11680	27.6877	INSIG1	CL6	insulin induced gene 1	protein-coding
PTBP1_peak_12620	27.6877	MIR219B	MIR2964A|hsa-mir-219b|mir-219b	microRNA 219b	ncRNA
PTBP1_peak_5926	27.68	RASL10B	RRP17|VTS58635	RAS like family 10 member B	protein-coding
PTBP1_peak_921	27.6607	CHRNB2	EFNL3|nAChRB2	cholinergic receptor nicotinic beta 2 subunit	protein-coding
PTBP1_peak_5773	27.556	POLDIP2	PDIP38|POLD4|p38	DNA polymerase delta interacting protein 2	protein-coding
PTBP1_peak_1320	27.556	PIK3C2B	C2-PI3K	phosphatidylinositol-4-phosphate 3-kinase catalytic subunit type 2 beta	protein-coding
PTBP1_peak_4671	27.556	TRAF7	CAFDADD|RFWD1|RNF119	TNF receptor associated factor 7	protein-coding
PTBP1_peak_13062	27.556	MIRLET7F2	LET7F2|MIRNLET7F2|let-7f-2	microRNA let-7f-2	ncRNA
PTBP1_peak_1059	27.556	COPA	AILJK|HEP-COP|alpha-COP	coatomer protein complex subunit alpha	protein-coding
PTBP1_peak_8887	27.556	ATXN10	E46L|HUMEEP|SCA10	ataxin 10	protein-coding
PTBP1_peak_10708	27.556	SNORA38	ACA38	small nucleolar RNA, H/ACA box 38	snoRNA
PTBP1_peak_5088	27.3879	ARL2BP	BART|BART1|RP66	ADP ribosylation factor like GTPase 2 binding protein	protein-coding
PTBP1_peak_647	27.3843	AHCYL1	DCAL|IRBIT|PPP1R78|PRO0233|XPVKONA	adenosylhomocysteinase like 1	protein-coding
PTBP1_peak_7	27.2961	SLC35E2B	SLC35E2	solute carrier family 35 member E2B	protein-coding
PTBP1_peak_10543	27.294	MIR1229	MIRN1229|hsa-mir-1229	microRNA 1229	ncRNA
PTBP1_peak_10545	27.2051	MIR1229	MIRN1229|hsa-mir-1229	microRNA 1229	ncRNA
PTBP1_peak_5772	27.2051	POLDIP2	PDIP38|POLD4|p38	DNA polymerase delta interacting protein 2	protein-coding
PTBP1_peak_946	27.2051	MUC1	ADMCKD|ADMCKD1|CA 15-3|CD227|EMA|H23AG|KL-6|MAM6|MCD|MCKD|MCKD1|MUC-1|MUC-1/SEC|MUC-1/X|MUC1/ZD|PEM|PEMT|PUM	mucin 1, cell surface associated	protein-coding
PTBP1_peak_3871	27.2051	LCP1	CP64|HEL-S-37|L-PLASTIN|LC64P|LPL|PLS2	lymphocyte cytosolic protein 1	protein-coding
PTBP1_peak_8889	27.2051	MIR4762	-	microRNA 4762	ncRNA
PTBP1_peak_5223	27.2051	HAS3	-	hyaluronan synthase 3	protein-coding
PTBP1_peak_3026	27.1926	SLC38A1	ATA1|NAT2|SAT1|SNAT1	solute carrier family 38 member 1	protein-coding
PTBP1_peak_6121	27.1926	VAT1	VATI	vesicle amine transport 1	protein-coding
PTBP1_peak_777	27.1513	APH1A	6530402N02Rik|APH-1|APH-1A|CGI-78	aph-1 homolog A, gamma-secretase subunit	protein-coding
PTBP1_peak_3016	27.1513	SLC38A1	ATA1|NAT2|SAT1|SNAT1	solute carrier family 38 member 1	protein-coding
PTBP1_peak_10088	27.1435	C9	ARMD15|C9D	complement C9	protein-coding
PTBP1_peak_378	27.0613	SH3D21	C1orf113	SH3 domain containing 21	protein-coding
PTBP1_peak_10802	27.0613	UHRF1BP1	C6orf107|ICBP90|dJ349A12.1	UHRF1 binding protein 1	protein-coding
PTBP1_peak_11374	27.0235	UPK3B	P35|UP3B|UPIIIB	uroplakin 3B	protein-coding
PTBP1_peak_1234	27.0235	MIR6739	hsa-mir-6739	microRNA 6739	ncRNA
PTBP1_peak_13328	27.0235	HCFC1-AS1	-	HCFC1 antisense RNA 1	ncRNA
PTBP1_peak_9724	27.0235	SCD5	ACOD4|FADS4|HSCD5|SCD2|SCD4	stearoyl-CoA desaturase 5	protein-coding
PTBP1_peak_11825	27.0235	DPYSL2	CRMP-2|CRMP2|DHPRP2|DRP-2|DRP2|N2A3|ULIP-2|ULIP2	dihydropyrimidinase like 2	protein-coding
PTBP1_peak_6193	27.0235	LRRC37A4P	LRRC37|LRRC37A4	leucine rich repeat containing 37 member A4, pseudogene	pseudo
PTBP1_peak_8402	27.0235	CSE1L	CAS|CSE1|XPO2	chromosome segregation 1 like	protein-coding
PTBP1_peak_2285	27.0235	TKFC	DAK|NET45	triokinase and FMN cyclase	protein-coding
PTBP1_peak_6063	27.0235	ACLY	ACL|ATPCL|CLATP	ATP citrate lyase	protein-coding
PTBP1_peak_9289	27.012	LRRC58	-	leucine rich repeat containing 58	protein-coding
PTBP1_peak_6937	26.9723	PIK3R2	MPPH|MPPH1|P85B|p85|p85-BETA	phosphoinositide-3-kinase regulatory subunit 2	protein-coding
PTBP1_peak_2420	26.972	DPF2	CSS7|REQ|UBID4|ubi-d4	double PHD fingers 2	protein-coding
PTBP1_peak_8224	26.9668	AAR2	C20orf4|CGI-23	AAR2 splicing factor	protein-coding
PTBP1_peak_171	26.9668	ALPL	AP-TNAP|APTNAP|HOPS|TNALP|TNAP|TNSALP	alkaline phosphatase, biomineralization associated	protein-coding
PTBP1_peak_7679	26.9668	ANAPC1	APC1|MCPR|TSG24	anaphase promoting complex subunit 1	protein-coding
PTBP1_peak_6378	26.9668	CYB561	CYB561A1|FRRS2|ORTHYP2	cytochrome b561	protein-coding
PTBP1_peak_852	26.9668	CELF3	BRUNOL1|CAGH4|ERDA4|ETR-1|TNRC4	CUGBP Elav-like family member 3	protein-coding
PTBP1_peak_11612	26.9668	ZC3HAV1L	C7orf39	zinc finger CCCH-type containing, antiviral 1 like	protein-coding
PTBP1_peak_451	26.9668	SLC6A9	GCENSG|GLYT1	solute carrier family 6 member 9	protein-coding
PTBP1_peak_12211	26.9668	UBAP2	UBAP-2	ubiquitin associated protein 2	protein-coding
PTBP1_peak_9957	26.9581	LOC100130744	-	uncharacterized LOC100130744	ncRNA
PTBP1_peak_6676	26.9403	ATP5F1A	ATP5A|ATP5A1|ATP5AL2|ATPM|COXPD22|HEL-S-123m|MC5DN4|MOM2|OMR|ORM|hATP1	ATP synthase F1 subunit alpha	protein-coding
PTBP1_peak_922	26.9403	CHRNB2	EFNL3|nAChRB2	cholinergic receptor nicotinic beta 2 subunit	protein-coding
PTBP1_peak_1045	26.9281	PEX19	D1S2223E|HK33|PBD12A|PMP1|PMPI|PXF|PXMP1	peroxisomal biogenesis factor 19	protein-coding
PTBP1_peak_13310	26.9281	SLC6A8	CCDS1|CRT|CRTR|CT1|CTR5	solute carrier family 6 member 8	protein-coding
PTBP1_peak_562	26.9066	GADD45A	DDIT1|GADD45	growth arrest and DNA damage inducible alpha	protein-coding
PTBP1_peak_8213	26.8884	NORAD	LINC00657	non-coding RNA activated by DNA damage	ncRNA
PTBP1_peak_11151	26.8658	KDELR2	ELP-1|ERD2.2	KDEL endoplasmic reticulum protein retention receptor 2	protein-coding
PTBP1_peak_12492	26.8621	PTBP3	ROD1	polypyrimidine tract binding protein 3	protein-coding
PTBP1_peak_912	26.8621	SNORA58B	-	small nucleolar RNA, H/ACA box 58B	snoRNA
PTBP1_peak_10059	26.8621	NUP155	ATFB15|N155	nucleoporin 155	protein-coding
PTBP1_peak_5667	26.8621	CDRT1	C170RF1|C17ORF1|C17ORF1A|FBXW10B|FBXW10P1|HREP|SM25H2	CMT1A duplicated region transcript 1	protein-coding
PTBP1_peak_3235	26.8621	SP1	-	Sp1 transcription factor	protein-coding
PTBP1_peak_1052	26.8413	SUMO1P3	-	SUMO1 pseudogene 3	pseudo
PTBP1_peak_5928	26.8413	RASL10B	RRP17|VTS58635	RAS like family 10 member B	protein-coding
PTBP1_peak_3426	26.7858	MIR26A2	MIRN26A2|mir-26a-2	microRNA 26a-2	ncRNA
PTBP1_peak_8741	26.7582	TXN2	COXPD29|MT-TRX|MTRX|TRX2|TXN	thioredoxin 2	protein-coding
PTBP1_peak_4765	26.7582	HMOX2	HO-2	heme oxygenase 2	protein-coding
PTBP1_peak_1307	26.7525	PPP1R15B	CREP|MSSGM2	protein phosphatase 1 regulatory subunit 15B	protein-coding
PTBP1_peak_4914	26.7525	GSG1L	PRO19651	GSG1 like	protein-coding
PTBP1_peak_4704	26.7525	SRRM2	300-KD|CWF21|Cwc21|HSPC075|SRL300|SRm300	serine/arginine repetitive matrix 2	protein-coding
PTBP1_peak_2299	26.7525	CPSF7	CFIm59	cleavage and polyadenylation specific factor 7	protein-coding
PTBP1_peak_7785	26.7525	FAM168B	MANI	family with sequence similarity 168 member B	protein-coding
PTBP1_peak_546	26.7525	USP1	UBP	ubiquitin specific peptidase 1	protein-coding
PTBP1_peak_11337	26.7525	MIR590	MIRN590|hsa-mir-590|mir-590	microRNA 590	ncRNA
PTBP1_peak_4762	26.7525	GLIS2	NKL|NPHP7	GLIS family zinc finger 2	protein-coding
PTBP1_peak_5612	26.7525	POLR2A	POLR2|POLRA|RPB1|RPBh1|RPO2|RPOL2|RpIILS|hRPB220|hsRPB1	RNA polymerase II subunit A	protein-coding
PTBP1_peak_13321	26.7525	RENBP	RBP|RNBP	renin binding protein	protein-coding
PTBP1_peak_10717	26.7458	MIR6832	hsa-mir-6832	microRNA 6832	ncRNA
PTBP1_peak_5489	26.7458	RILP	PP10141	Rab interacting lysosomal protein	protein-coding
PTBP1_peak_31	26.7458	NADK	dJ283E3.1	NAD kinase	protein-coding
PTBP1_peak_2470	26.7458	RBM14	COAA|PSP2|SIP|SYTIP1|TMEM137	RNA binding motif protein 14	protein-coding
PTBP1_peak_12302	26.7458	PSAT1	EPIP|NLS2|PSA|PSAT|PSATD	phosphoserine aminotransferase 1	protein-coding
PTBP1_peak_8438	26.7116	ADNP	ADNP1|HVDAS|MRD28	activity dependent neuroprotector homeobox	protein-coding
PTBP1_peak_5706	26.6287	LLGL1	DLG4|HUGL|HUGL-1|HUGL1|LLGL|Lgl1|Mgl1	LLGL scribble cell polarity complex component 1	protein-coding
PTBP1_peak_2782	26.6287	EI24	EPG4|PIG8|TP53I8	EI24 autophagy associated transmembrane protein	protein-coding
PTBP1_peak_2282	26.6287	TKFC	DAK|NET45	triokinase and FMN cyclase	protein-coding
PTBP1_peak_5313	26.6287	IL34	C16orf77|IL-34	interleukin 34	protein-coding
PTBP1_peak_9744	26.6287	PLAC8	C15|DGIC|PNAS-144|onzin	placenta associated 8	protein-coding
PTBP1_peak_9731	26.6287	SEC31A	ABP125|ABP130|HSPC275|HSPC334|SEC31L1	SEC31 homolog A, COPII coat complex component	protein-coding
PTBP1_peak_4634	26.6287	MPG	AAG|ADPG|APNG|CRA36.1|MDG|Mid1|PIG11|PIG16|anpg	N-methylpurine DNA glycosylase	protein-coding
PTBP1_peak_9532	26.6287	FAM43A	-	family with sequence similarity 43 member A	protein-coding
PTBP1_peak_445	26.6287	CCDC24	-	coiled-coil domain containing 24	protein-coding
PTBP1_peak_1253	26.6287	ELF3	EPR-1|ERT|ESE-1|ESX	E74 like ETS transcription factor 3	protein-coding
PTBP1_peak_8255	26.6102	MROH8	C20orf131|C20orf132	maestro heat like repeat family member 8	protein-coding
PTBP1_peak_5	26.5652	LOC105378586	-	uncharacterized LOC105378586	ncRNA
PTBP1_peak_6120	26.5411	VAT1	VATI	vesicle amine transport 1	protein-coding
PTBP1_peak_1046	26.5411	SUMO1P3	-	SUMO1 pseudogene 3	pseudo
PTBP1_peak_356	26.5411	TFAP2E	AP2E	transcription factor AP-2 epsilon	protein-coding
PTBP1_peak_718	26.5411	NRAS	ALPS4|CMNS|N-ras|NCMS|NRAS1|NS6	NRAS proto-oncogene, GTPase	protein-coding
PTBP1_peak_5975	26.5338	MIR4726	-	microRNA 4726	ncRNA
PTBP1_peak_9292	26.5338	LRRC58	-	leucine rich repeat containing 58	protein-coding
PTBP1_peak_338	26.5156	A3GALT2	A3GALT2P|IGB3S|IGBS3S	alpha 1,3-galactosyltransferase 2	protein-coding
PTBP1_peak_4926	26.5156	XPO6	EXP6|RANBP20	exportin 6	protein-coding
PTBP1_peak_373	26.4519	SH3D21	C1orf113	SH3 domain containing 21	protein-coding
PTBP1_peak_11841	26.4438	PNOC	N/OFQ|NOP|OFQ|PPNOC|ppN/OFQ	prepronociceptin	protein-coding
PTBP1_peak_4033	26.4438	AJUBA	JUB	ajuba LIM protein	protein-coding
PTBP1_peak_6980	26.4336	GPI	AMF|GNPI|NLK|PGI|PHI|SA-36|SA36	glucose-6-phosphate isomerase	protein-coding
PTBP1_peak_11301	26.4013	NSUN5P2	NOL1R2|NSUN5C|WBSCR20B|WBSCR20C	NSUN5 pseudogene 2	pseudo
PTBP1_peak_37	26.3851	GNB1	MRD42	G protein subunit beta 1	protein-coding
PTBP1_peak_4945	26.3851	MIR4721	-	microRNA 4721	ncRNA
PTBP1_peak_1053	26.3851	SUMO1P3	-	SUMO1 pseudogene 3	pseudo
PTBP1_peak_7745	26.3851	TSN	BCLF-1|C3PO|RCHF1|REHF-1|TBRBP|TRSLN	translin	protein-coding
PTBP1_peak_4880	26.3285	POLR3E	RPC5|SIN	RNA polymerase III subunit E	protein-coding
PTBP1_peak_713	26.293	NRAS	ALPS4|CMNS|N-ras|NCMS|NRAS1|NS6	NRAS proto-oncogene, GTPase	protein-coding
PTBP1_peak_831	26.2919	GBAT2	-	glioblastoma multiforme-associated transcript 2	ncRNA
PTBP1_peak_12347	26.2919	MIR3651	mir-3651	microRNA 3651	ncRNA
PTBP1_peak_10991	26.2919	DSE	DS-epi1|DSEP|DSEPI|EDSMC2|SART-2|SART2	dermatan sulfate epimerase	protein-coding
PTBP1_peak_1281	26.2018	SNRPE	HYPT11|SME|Sm-E|snRNP-E	small nuclear ribonucleoprotein polypeptide E	protein-coding
PTBP1_peak_11140	26.1753	ANKRD61	-	ankyrin repeat domain 61	protein-coding
PTBP1_peak_6551	26.1201	NPLOC4	NPL4	NPL4 homolog, ubiquitin recognition factor	protein-coding
PTBP1_peak_10477	26.0962	DUSP1	CL100|HVH1|MKP-1|MKP1|PTPN10	dual specificity phosphatase 1	protein-coding
PTBP1_peak_4258	26.0781	TNFAIP2	B94|EXOC3L3	TNF alpha induced protein 2	protein-coding
PTBP1_peak_4937	26.0681	ATXN2L	A2D|A2LG|A2LP|A2RP	ataxin 2 like	protein-coding
PTBP1_peak_2522	26.0681	DHCR7	SLOS	7-dehydrocholesterol reductase	protein-coding
PTBP1_peak_326	26.0681	KIAA1522	-	KIAA1522	protein-coding
PTBP1_peak_5931	26.0681	RASL10B	RRP17|VTS58635	RAS like family 10 member B	protein-coding
PTBP1_peak_9984	26.064	GOLPH3	GOPP1|GPP34|MIDAS|Vps74	golgi phosphoprotein 3	protein-coding
PTBP1_peak_4104	26.064	MAPK1IP1L	C14orf32|MISS|c14_5346	mitogen-activated protein kinase 1 interacting protein 1 like	protein-coding
PTBP1_peak_10288	26.0516	PRRC1	-	proline rich coiled-coil 1	protein-coding
PTBP1_peak_4710	26.0516	SRRM2	300-KD|CWF21|Cwc21|HSPC075|SRL300|SRm300	serine/arginine repetitive matrix 2	protein-coding
PTBP1_peak_911	26.0516	SNORA58B	-	small nucleolar RNA, H/ACA box 58B	snoRNA
PTBP1_peak_4908	26.0516	GSG1L	PRO19651	GSG1 like	protein-coding
PTBP1_peak_10187	26.0516	MAP1B	FUTSCH|MAP5|PPP1R102	microtubule associated protein 1B	protein-coding
PTBP1_peak_11152	26.033	KDELR2	ELP-1|ERD2.2	KDEL endoplasmic reticulum protein retention receptor 2	protein-coding
PTBP1_peak_10551	26.0028	SQSTM1	A170|DMRV|FTDALS3|NADGP|OSIL|PDB3|ZIP3|p60|p62|p62B	sequestosome 1	protein-coding
PTBP1_peak_2761	25.9886	SNORD14C	-	small nucleolar RNA, C/D box 14C	snoRNA
PTBP1_peak_11353	25.9791	NSUN5P1	NSUN5B|WBSCR20B	NSUN5 pseudogene 1	pseudo
PTBP1_peak_139	25.9321	RCC2	TD-60	regulator of chromosome condensation 2	protein-coding
PTBP1_peak_10763	25.9321	TAPBP	NGS17|TAPA|TPN|TPSN	TAP binding protein	protein-coding
PTBP1_peak_2709	25.8942	CXCR5	BLR1|CD185|MDR15	C-X-C motif chemokine receptor 5	protein-coding
PTBP1_peak_6496	25.8942	SNORD1A	R38A|snR38A	small nucleolar RNA, C/D box 1A	snoRNA
PTBP1_peak_6141	25.8942	G6PC3	SCN4|UGRP	glucose-6-phosphatase catalytic subunit 3	protein-coding
PTBP1_peak_12734	25.8942	POMT1	LGMD2K|LGMDR11|MDDGA1|MDDGB1|MDDGC1|RT	protein O-mannosyltransferase 1	protein-coding
PTBP1_peak_1943	25.8727	AFAP1L2	CTB-1144G6.4|KIAA1914|XB130	actin filament associated protein 1 like 2	protein-coding
PTBP1_peak_9379	25.8548	MIR6826	hsa-mir-6826	microRNA 6826	ncRNA
PTBP1_peak_5806	25.8545	KIAA0100	BCOX|BCOX1|CT101|FMP27	KIAA0100	protein-coding
PTBP1_peak_5590	25.8345	C17orf49	BAP18|HEPIS	chromosome 17 open reading frame 49	protein-coding
PTBP1_peak_2758	25.833	SNORD14E	-	small nucleolar RNA, C/D box 14E	snoRNA
PTBP1_peak_5801	25.7904	KIAA0100	BCOX|BCOX1|CT101|FMP27	KIAA0100	protein-coding
PTBP1_peak_11597	25.7904	DGKI	DGK-IOTA	diacylglycerol kinase iota	protein-coding
PTBP1_peak_3047	25.7904	SLC48A1	HRG-1|HRG1|hHRG-1	solute carrier family 48 member 1	protein-coding
PTBP1_peak_11766	25.7904	NPM2	-	nucleophosmin/nucleoplasmin 2	protein-coding
PTBP1_peak_7245	25.7298	ADAM17	ADAM18|CD156B|CSVP|NISBD|NISBD1|TACE	ADAM metallopeptidase domain 17	protein-coding
PTBP1_peak_7566	25.6741	MAT2A	MATA2|MATII|SAMS2	methionine adenosyltransferase 2A	protein-coding
PTBP1_peak_12728	25.6604	SNORD62B	U62|U62B	small nucleolar RNA, C/D box 62B	snoRNA
PTBP1_peak_4915	25.6604	GSG1L	PRO19651	GSG1 like	protein-coding
PTBP1_peak_1413	25.6604	PTPN14	CATLPH|PEZ|PTP36	protein tyrosine phosphatase non-receptor type 14	protein-coding
PTBP1_peak_6030	25.6604	RAPGEFL1	Link-GEFII	Rap guanine nucleotide exchange factor like 1	protein-coding
PTBP1_peak_1316	25.6604	PIK3C2B	C2-PI3K	phosphatidylinositol-4-phosphate 3-kinase catalytic subunit type 2 beta	protein-coding
PTBP1_peak_6909	25.6604	AKAP8L	HA95|HAP95|NAKAP|NAKAP95	A-kinase anchoring protein 8 like	protein-coding
PTBP1_peak_10186	25.6604	CARTPT	CART	CART prepropeptide	protein-coding
PTBP1_peak_3653	25.6257	RFC5	RFC36	replication factor C subunit 5	protein-coding
PTBP1_peak_10200	25.6257	MIR4804	-	microRNA 4804	ncRNA
PTBP1_peak_1051	25.6257	SUMO1P3	-	SUMO1 pseudogene 3	pseudo
PTBP1_peak_4919	25.6079	GSG1L	PRO19651	GSG1 like	protein-coding
PTBP1_peak_5330	25.6079	PHLPP2	PHLPPL|PPM3B	PH domain and leucine rich repeat protein phosphatase 2	protein-coding
PTBP1_peak_2447	25.6079	BANF1	BAF|BCRP1|D14S1460|NGPS	barrier to autointegration factor 1	protein-coding
PTBP1_peak_5967	25.6079	MLLT6	AF17	MLLT6, PHD finger containing	protein-coding
PTBP1_peak_2258	25.6079	PATL1	Pat1b|hPat1b	PAT1 homolog 1, processing body mRNA decay factor	protein-coding
PTBP1_peak_5050	25.6079	ORC6	ORC6L	origin recognition complex subunit 6	protein-coding
PTBP1_peak_13247	25.6079	MBNL3	CHCR|MBLX|MBLX39|MBXL	muscleblind like splicing regulator 3	protein-coding
PTBP1_peak_6989	25.6079	DMKN	UNQ729|ZD52F10	dermokine	protein-coding
PTBP1_peak_9397	25.6079	MIR6827	hsa-mir-6827	microRNA 6827	ncRNA
PTBP1_peak_1353	25.5668	NUCKS1	JC7|NUCKS	nuclear casein kinase and cyclin dependent kinase substrate 1	protein-coding
PTBP1_peak_8035	25.522	TRIB3	C20orf97|NIPK|SINK|SKIP3|TRB3	tribbles pseudokinase 3	protein-coding
PTBP1_peak_5130	25.522	SNORA46	ACA46	small nucleolar RNA, H/ACA box 46	snoRNA
PTBP1_peak_2379	25.522	SF1	BBP|D11S636|MBBP|ZCCHC25|ZFM1|ZNF162	splicing factor 1	protein-coding
PTBP1_peak_8714	25.522	FBXO7	FBX|FBX07|FBX7|PARK15|PKPS	F-box protein 7	protein-coding
PTBP1_peak_6936	25.522	PIK3R2	MPPH|MPPH1|P85B|p85|p85-BETA	phosphoinositide-3-kinase regulatory subunit 2	protein-coding
PTBP1_peak_10092	25.522	C9	ARMD15|C9D	complement C9	protein-coding
PTBP1_peak_12303	25.522	PSAT1	EPIP|NLS2|PSA|PSAT|PSATD	phosphoserine aminotransferase 1	protein-coding
PTBP1_peak_5845	25.522	FLOT2	ECS-1|ECS1|ESA|ESA1|M17S1	flotillin 2	protein-coding
PTBP1_peak_4763	25.522	GLIS2	NKL|NPHP7	GLIS family zinc finger 2	protein-coding
PTBP1_peak_6334	25.522	PTRH2	BIT1|CFAP37|CGI-147|IMNEPD|PTH|PTH 2|PTH2	peptidyl-tRNA hydrolase 2	protein-coding
PTBP1_peak_11455	25.5213	SH2B2	APS	SH2B adaptor protein 2	protein-coding
PTBP1_peak_6906	25.4568	AKAP8L	HA95|HAP95|NAKAP|NAKAP95	A-kinase anchoring protein 8 like	protein-coding
PTBP1_peak_6740	25.4543	MIR4745	mir-4745	microRNA 4745	ncRNA
PTBP1_peak_583	25.4237	DDAH1	DDAH|DDAH-1|DDAHI|HEL-S-16	dimethylarginine dimethylaminohydrolase 1	protein-coding
PTBP1_peak_1512	25.4237	LINC01341	-	long intergenic non-protein coding RNA 1341	ncRNA
PTBP1_peak_10197	25.4237	MIR4804	-	microRNA 4804	ncRNA
PTBP1_peak_9148	25.4237	PCBP4	CBP|LIP4|MCG10	poly(rC) binding protein 4	protein-coding
PTBP1_peak_6447	25.4237	ARMC7	-	armadillo repeat containing 7	protein-coding
PTBP1_peak_3139	25.4237	SMARCD1	BAF60A|CRACD1|Rsc6p	SWI/SNF related, matrix associated, actin dependent regulator of chromatin, subfamily d, member 1	protein-coding
PTBP1_peak_2540	25.4237	UCP2	BMIQ4|SLC25A8|UCPH	uncoupling protein 2	protein-coding
PTBP1_peak_7506	25.4237	TEX261	TEG-261	testis expressed 261	protein-coding
PTBP1_peak_4102	25.4237	MAPK1IP1L	C14orf32|MISS|c14_5346	mitogen-activated protein kinase 1 interacting protein 1 like	protein-coding
PTBP1_peak_11446	25.4237	SH2B2	APS	SH2B adaptor protein 2	protein-coding
PTBP1_peak_12515	25.4237	CDK5RAP2	C48|Cep215|MCPH3	CDK5 regulatory subunit associated protein 2	protein-coding
PTBP1_peak_9359	25.4093	RUVBL1-AS1	-	RUVBL1 antisense RNA 1	ncRNA
PTBP1_peak_5491	25.4061	PRPF8	HPRP8|PRP8|PRPC8|RP13|SNRNP220	pre-mRNA processing factor 8	protein-coding
PTBP1_peak_12387	25.3875	PHF2	CENP-35|GRC5|JHDM1E|KDM7C	PHD finger protein 2	protein-coding
PTBP1_peak_12502	25.3875	POLE3	CHARAC17|CHRAC17|CHRAC2|YBL1|p17	DNA polymerase epsilon 3, accessory subunit	protein-coding
PTBP1_peak_2520	25.3875	DHCR7	SLOS	7-dehydrocholesterol reductase	protein-coding
PTBP1_peak_12469	25.3415	ECPAS	ECM29|KIAA0368	Ecm29 proteasome adaptor and scaffold	protein-coding
PTBP1_peak_4591	25.3415	LINC01585	-	long intergenic non-protein coding RNA 1585	ncRNA
PTBP1_peak_8050	25.3217	MIR6869	hsa-mir-6869	microRNA 6869	ncRNA
PTBP1_peak_4317	25.3217	CHP1	CHP|SLC9A1BP|SPAX9|Sid470p|p22|p24	calcineurin like EF-hand protein 1	protein-coding
PTBP1_peak_1351	25.289	NUCKS1	JC7|NUCKS	nuclear casein kinase and cyclin dependent kinase substrate 1	protein-coding
PTBP1_peak_5493	25.2486	PRPF8	HPRP8|PRP8|PRPC8|RP13|SNRNP220	pre-mRNA processing factor 8	protein-coding
PTBP1_peak_7927	25.2486	CPS1-IT1	CPS1-IT|CPS1IT|CPS1IT1|PRO0132	CPS1 intronic transcript 1	ncRNA
PTBP1_peak_1024	25.2345	TAGLN2	HA1756	transgelin 2	protein-coding
PTBP1_peak_459	25.2284	TMEM69	C1orf154	transmembrane protein 69	protein-coding
PTBP1_peak_13034	25.2043	MIR98	MIRLET7L|MIRN98|hsa-mir-98|miR-98	microRNA 98	ncRNA
PTBP1_peak_10058	25.2043	NUP155	ATFB15|N155	nucleoporin 155	protein-coding
PTBP1_peak_6938	25.2043	IFI30	GILT|IFI-30|IP-30|IP30	IFI30 lysosomal thiol reductase	protein-coding
PTBP1_peak_5486	25.2043	RILP	PP10141	Rab interacting lysosomal protein	protein-coding
PTBP1_peak_6342	25.2043	PTRH2	BIT1|CFAP37|CGI-147|IMNEPD|PTH|PTH 2|PTH2	peptidyl-tRNA hydrolase 2	protein-coding
PTBP1_peak_9965	25.2043	LOC100130744	-	uncharacterized LOC100130744	ncRNA
PTBP1_peak_11158	25.2043
PTBP1_peak_5795	25.1739	RSKR	SGK494	ribosomal protein S6 kinase related	protein-coding
PTBP1_peak_441	25.1721	B4GALT2	B4Gal-T2|B4Gal-T3|beta4Gal-T2	beta-1,4-galactosyltransferase 2	protein-coding
PTBP1_peak_9376	25.159	COPG1	COPG	coatomer protein complex subunit gamma 1	protein-coding
PTBP1_peak_2785	25.134	EI24	EPG4|PIG8|TP53I8	EI24 autophagy associated transmembrane protein	protein-coding
PTBP1_peak_519	25.0364	DHCR24	DCE|Nbla03646|SELADIN1|seladin-1	24-dehydrocholesterol reductase	protein-coding
PTBP1_peak_11626	24.9167	CASP2	CASP-2|ICH1|NEDD-2|NEDD2|PPP1R57	caspase 2	protein-coding
PTBP1_peak_10217	24.9131	WDR41	MSTP048	WD repeat domain 41	protein-coding
PTBP1_peak_3444	24.9131	C12orf66	-	chromosome 12 open reading frame 66	protein-coding
PTBP1_peak_11439	24.9131	AGFG2	HRBL|RABR	ArfGAP with FG repeats 2	protein-coding
PTBP1_peak_10179	24.9131	MCCC2	MCCB	methylcrotonoyl-CoA carboxylase 2	protein-coding
PTBP1_peak_1585	24.9131	2023-03-08	CMIR|MARCH-VIII|MIR|RNF178|c-MIR	membrane associated ring-CH-type finger 8	protein-coding
PTBP1_peak_11856	24.9131	RBPMS-AS1	-	RBPMS antisense RNA 1	ncRNA
PTBP1_peak_5964	24.9131	ARHGAP23	-	Rho GTPase activating protein 23	protein-coding
PTBP1_peak_8088	24.9131	LRRN4	C20orf75|NLRR-4|NLRR4|dJ1056H1.1	leucine rich repeat neuronal 4	protein-coding
PTBP1_peak_6276	24.9131	KAT7	HBO1|HBOA|MYST2|ZC2HC7	lysine acetyltransferase 7	protein-coding
PTBP1_peak_7158	24.9131	GYS1	GSY|GYS	glycogen synthase 1	protein-coding
PTBP1_peak_7157	24.9131	GYS1	GSY|GYS	glycogen synthase 1	protein-coding
PTBP1_peak_4580	24.9131	ARPIN	C15orf38	actin related protein 2/3 complex inhibitor	protein-coding
PTBP1_peak_1128	24.9084	PRDX6	1-Cys|AOP2|HEL-S-128m|NSGPx|PRX|aiPLA2|p29	peroxiredoxin 6	protein-coding
PTBP1_peak_6332	24.8733	CLTC	CHC|CHC17|CLH-17|CLTCL2|Hc|MRD56	clathrin heavy chain	protein-coding
PTBP1_peak_3598	24.8733	ANAPC7	APC7	anaphase promoting complex subunit 7	protein-coding
PTBP1_peak_5927	24.8733	RASL10B	RRP17|VTS58635	RAS like family 10 member B	protein-coding
PTBP1_peak_642	24.8447	GSTM1	GST1|GSTM1-1|GSTM1a-1a|GSTM1b-1b|GTH4|GTM1|H-B|MU|MU-1	glutathione S-transferase mu 1	protein-coding
PTBP1_peak_8850	24.8447	MIR33A	MIR33|MIRN33|MIRN33A|hsa-mir-33|hsa-mir-33a|miR-33|miRNA33A|mir-33a	microRNA 33a	ncRNA
PTBP1_peak_6418	24.8447	ARSG	USH4	arylsulfatase G	protein-coding
PTBP1_peak_6499	24.8447	MIR636	MIRN636|hsa-mir-636	microRNA 636	ncRNA
PTBP1_peak_4594	24.8447	LINC01585	-	long intergenic non-protein coding RNA 1585	ncRNA
PTBP1_peak_3191	24.8269	EIF4B	EIF-4B|PRO1843	eukaryotic translation initiation factor 4B	protein-coding
PTBP1_peak_10553	24.8269	SQSTM1	A170|DMRV|FTDALS3|NADGP|OSIL|PDB3|ZIP3|p60|p62|p62B	sequestosome 1	protein-coding
PTBP1_peak_716	24.8241	NRAS	ALPS4|CMNS|N-ras|NCMS|NRAS1|NS6	NRAS proto-oncogene, GTPase	protein-coding
PTBP1_peak_10499	24.8241	NOP16	HSPC111|HSPC185	NOP16 nucleolar protein	protein-coding
PTBP1_peak_4933	24.8109	CLN3	BTN1|BTS|JNCL	CLN3 lysosomal/endosomal transmembrane protein, battenin	protein-coding
PTBP1_peak_6195	24.8109	STH	MAPTIT	saitohin	protein-coding
PTBP1_peak_7848	24.8109	PDE1A	CAM-PDE 1A|CAM-PDE-1A|HCAM-1|HCAM1|HSPDE1A	phosphodiesterase 1A	protein-coding
PTBP1_peak_1914	24.8109	NT5C2	GMP|NT5B|PNT5|SPG45|SPG65|cN-II	5'-nucleotidase, cytosolic II	protein-coding
PTBP1_peak_10	24.8109	SLC35E2B	SLC35E2	solute carrier family 35 member E2B	protein-coding
PTBP1_peak_4431	24.7681	SPG21	ABHD21|ACP33|BM-019|GL010|MAST	SPG21 abhydrolase domain containing, maspardin	protein-coding
PTBP1_peak_1646	24.7589	ADO	C10orf22	2-aminoethanethiol dioxygenase	protein-coding
PTBP1_peak_10000	24.6904	SKP2	FBL1|FBXL1|FLB1|p45	S-phase kinase associated protein 2	protein-coding
PTBP1_peak_10583	24.6807	SNORD96A	U96A	small nucleolar RNA, C/D box 96A	snoRNA
PTBP1_peak_2128	24.6337	CAPRIN1	GPIAP1|GPIP137|GRIP137|M11S1|RNG105|p137GPI	cell cycle associated protein 1	protein-coding
PTBP1_peak_684	24.6157	DCLRE1B	APOLLO|SNM1B|SNMIB	DNA cross-link repair 1B	protein-coding
PTBP1_peak_4932	24.6031	CLN3	BTN1|BTS|JNCL	CLN3 lysosomal/endosomal transmembrane protein, battenin	protein-coding
PTBP1_peak_4044	24.5859	DHRS1	SDR19C1	dehydrogenase/reductase 1	protein-coding
PTBP1_peak_687	24.5859	HIPK1	Myak|Nbak2	homeodomain interacting protein kinase 1	protein-coding
PTBP1_peak_2773	24.5859	VWA5A	BCSC-1|BCSC1|LOH11CR2A	von Willebrand factor A domain containing 5A	protein-coding
PTBP1_peak_2350	24.5859	PLAAT3	AdPLA|H-REV107|H-REV107-1|HRASLS3|HREV107|HREV107-1|HREV107-3|HRSL3|PLA2G16|PLAAT-3	phospholipase A and acyltransferase 3	protein-coding
PTBP1_peak_2295	24.5802	TMEM216	HSPC244	transmembrane protein 216	protein-coding
PTBP1_peak_13314	24.5802	RENBP	RBP|RNBP	renin binding protein	protein-coding
PTBP1_peak_6836	24.5802	RAVER1	-	ribonucleoprotein, PTB binding 1	protein-coding
PTBP1_peak_5288	24.5802	EXOSC6	EAP4|MTR3|Mtr3p|hMtr3p|p11	exosome component 6	protein-coding
PTBP1_peak_5184	24.5802	HSD11B2	AME|AME1|HSD11K|HSD2|SDR9C3	hydroxysteroid 11-beta dehydrogenase 2	protein-coding
PTBP1_peak_1620	24.5802	FAM133CP	-	family with sequence similarity 133, member A pseudogene	pseudo
PTBP1_peak_10046	24.5802	NUP155	ATFB15|N155	nucleoporin 155	protein-coding
PTBP1_peak_13051	24.5802	MIRLET7F2	LET7F2|MIRNLET7F2|let-7f-2	microRNA let-7f-2	ncRNA
PTBP1_peak_5006	24.5802	SNORA30	ACA30|SNORA30A	small nucleolar RNA, H/ACA box 30	snoRNA
PTBP1_peak_11748	24.5802	XPO7	EXP7|RANBP16	exportin 7	protein-coding
PTBP1_peak_11655	24.5802	SLC4A2	AE2|BND3L|EPB3L1|HKB3|NBND3	solute carrier family 4 member 2	protein-coding
PTBP1_peak_7007	24.5592	ECH1	HPXEL	enoyl-CoA hydratase 1	protein-coding
PTBP1_peak_5568	24.5592	RNF167	5730408C10Rik|LP2254|RING105	ring finger protein 167	protein-coding
PTBP1_peak_10762	24.5592	RGL2	HKE1.5|KE1.5|RAB2L	ral guanine nucleotide dissociation stimulator like 2	protein-coding
PTBP1_peak_5971	24.5208	MLLT6	AF17	MLLT6, PHD finger containing	protein-coding
PTBP1_peak_1735	24.5208	AP3M1	-	adaptor related protein complex 3 subunit mu 1	protein-coding
PTBP1_peak_1313	24.5208	PIK3C2B	C2-PI3K	phosphatidylinositol-4-phosphate 3-kinase catalytic subunit type 2 beta	protein-coding
PTBP1_peak_463	24.5208	LRRC41	MUF1|PP7759	leucine rich repeat containing 41	protein-coding
PTBP1_peak_5291	24.5208	AARS	CMT2N|EIEE29	alanyl-tRNA synthetase	protein-coding
PTBP1_peak_10108	24.5208	C5orf51	-	chromosome 5 open reading frame 51	protein-coding
PTBP1_peak_10880	24.4922	YIPF3	C6orf109|FinGER3|KLIP1|dJ337H4.3	Yip1 domain family member 3	protein-coding
PTBP1_peak_2904	24.4922	C12orf57	C10|GRCC10	chromosome 12 open reading frame 57	protein-coding
PTBP1_peak_11790	24.4922	PDLIM2	MYSTIQUE|SLIM	PDZ and LIM domain 2	protein-coding
PTBP1_peak_8937	24.4922	BRK1	C3orf10|HSPC300|MDS027|hHBrk1	BRICK1 subunit of SCAR/WAVE actin nucleating complex	protein-coding
PTBP1_peak_4923	24.4532	XPO6	EXP6|RANBP20	exportin 6	protein-coding
PTBP1_peak_5487	24.4532	RILP	PP10141	Rab interacting lysosomal protein	protein-coding
PTBP1_peak_1246	24.4532	MIR6740	hsa-mir-6740	microRNA 6740	ncRNA
PTBP1_peak_12222	24.4532	DCAF12	CT102|KIAA1892|TCC52|WDR40A	DDB1 and CUL4 associated factor 12	protein-coding
PTBP1_peak_4939	24.4305	ATXN2L	A2D|A2LG|A2LP|A2RP	ataxin 2 like	protein-coding
PTBP1_peak_3455	24.4305	TBK1	FTDALS4|IIAE8|NAK|T2K	TANK binding kinase 1	protein-coding
PTBP1_peak_2616	24.4305	BIRC3	AIP1|API2|CIAP2|HAIP1|HIAP1|IAP-1|MALT2|MIHC|RNF49|c-IAP2	baculoviral IAP repeat containing 3	protein-coding
PTBP1_peak_8531	24.4305	BACE2	AEPLC|ALP56|ASP1|ASP21|BAE2|CDA13|CEAP1|DRAP	beta-secretase 2	protein-coding
PTBP1_peak_9384	24.3644	MIR6826	hsa-mir-6826	microRNA 6826	ncRNA
PTBP1_peak_12218	24.3495	DCAF12	CT102|KIAA1892|TCC52|WDR40A	DDB1 and CUL4 associated factor 12	protein-coding
PTBP1_peak_6253	24.3491	SNF8	Dot3|EAP30|VPS22	SNF8 subunit of ESCRT-II	protein-coding
PTBP1_peak_5500	24.3491	PRPF8	HPRP8|PRP8|PRPC8|RP13|SNRNP220	pre-mRNA processing factor 8	protein-coding
PTBP1_peak_6568	24.3491	SNORD134	ZL12	small nucleolar RNA, C/D box 134	snoRNA
PTBP1_peak_3021	24.2927	SLC38A1	ATA1|NAT2|SAT1|SNAT1	solute carrier family 38 member 1	protein-coding
PTBP1_peak_1913	24.2325	NT5C2	GMP|NT5B|PNT5|SPG45|SPG65|cN-II	5'-nucleotidase, cytosolic II	protein-coding
PTBP1_peak_1096	24.2325	LOC100505795	-	uncharacterized LOC100505795	ncRNA
PTBP1_peak_12671	24.2325	SH3GLB2	PP6569|PP9455|RRIG1	SH3 domain containing GRB2 like, endophilin B2	protein-coding
PTBP1_peak_3233	24.2325	AAAS	AAA|AAASb|ADRACALA|ADRACALIN|ALADIN|GL003	aladin WD repeat nucleoporin	protein-coding
PTBP1_peak_8880	24.2325	RTL6	LDOC1L|Mar6|Mart6|SIRH3|dJ1033E15.2	retrotransposon Gag like 6	protein-coding
PTBP1_peak_13360	24.2325	VAMP7	SYBL1|TI-VAMP|TIVAMP|VAMP-7	vesicle associated membrane protein 7	protein-coding
PTBP1_peak_11860	24.2325	SMIM18	-	small integral membrane protein 18	protein-coding
PTBP1_peak_6910	24.2245	WIZ	ZNF803	WIZ zinc finger	protein-coding
PTBP1_peak_2891	24.223	MLF2	NTN4	myeloid leukemia factor 2	protein-coding
PTBP1_peak_9209	24.2098	TFG	HMSNP|SPG57|TF6|TRKT3	trafficking from ER to golgi regulator	protein-coding
PTBP1_peak_3867	24.2093	CPB2	CPU|PCPB|TAFI	carboxypeptidase B2	protein-coding
PTBP1_peak_9519	24.2093	TPRG1-AS1	-	TPRG1 antisense RNA 1	ncRNA
PTBP1_peak_8886	24.2093	ATXN10	E46L|HUMEEP|SCA10	ataxin 10	protein-coding
PTBP1_peak_10385	24.2093	DELE1	DELE|KIAA0141	DAP3 binding cell death enhancer 1	protein-coding
PTBP1_peak_1332	24.2093	NUAK2	SNARK	NUAK family kinase 2	protein-coding
PTBP1_peak_12696	24.2093	NUP214	CAIN|CAN	nucleoporin 214	protein-coding
PTBP1_peak_7873	24.2093	ABI2	ABI-2|ABI2B|AIP-1|AIP1|AblBP3|SSH3BP2|argBP1|argBPIA|argBPIB	abl interactor 2	protein-coding
PTBP1_peak_8896	24.2093	WNT7B	-	Wnt family member 7B	protein-coding
PTBP1_peak_2278	24.2093	TKFC	DAK|NET45	triokinase and FMN cyclase	protein-coding
PTBP1_peak_8275	24.2093	RPRD1B	C20orf77|CREPT|K-H|Kub5-Hera|NET60|dJ1057B20.2	regulation of nuclear pre-mRNA domain containing 1B	protein-coding
PTBP1_peak_2964	24.2093	TM7SF3	-	transmembrane 7 superfamily member 3	protein-coding
PTBP1_peak_6364	24.2093	TANC2	ROLSA|rols	tetratricopeptide repeat, ankyrin repeat and coiled-coil containing 2	protein-coding
PTBP1_peak_10359	24.2093	CYSTM1	C5orf32|ORF1-FL49	cysteine rich transmembrane module containing 1	protein-coding
PTBP1_peak_3579	24.2093	KCTD10	BTBD28|MSTP028|ULRO61|hBACURD3	potassium channel tetramerization domain containing 10	protein-coding
PTBP1_peak_4640	24.2093	MPG	AAG|ADPG|APNG|CRA36.1|MDG|Mid1|PIG11|PIG16|anpg	N-methylpurine DNA glycosylase	protein-coding
PTBP1_peak_4943	24.1638	MIR4721	-	microRNA 4721	ncRNA
PTBP1_peak_9926	24.1278	MTRR	MSR|cblE	5-methyltetrahydrofolate-homocysteine methyltransferase reductase	protein-coding
PTBP1_peak_11756	24.1278	NPM2	-	nucleophosmin/nucleoplasmin 2	protein-coding
PTBP1_peak_8431	24.0642	LINC01271	-	long intergenic non-protein coding RNA 1271	ncRNA
PTBP1_peak_24	24.0222	NADK	dJ283E3.1	NAD kinase	protein-coding
PTBP1_peak_8508	24.0112	DONSON	B17|C21orf60|MIMIS|MISSLA	downstream neighbor of SON	protein-coding
PTBP1_peak_11704	23.9318	FBXO25	FBX25	F-box protein 25	protein-coding
PTBP1_peak_10143	23.9089	NNT-AS1	-	NNT antisense RNA 1	ncRNA
PTBP1_peak_1714	23.9089	FUT11	FUCTXI	fucosyltransferase 11	protein-coding
PTBP1_peak_1743	23.9089	PPIF	CYP3|CyP-M|Cyp-D|CypD	peptidylprolyl isomerase F	protein-coding
PTBP1_peak_7911	23.9089	CPS1-IT1	CPS1-IT|CPS1IT|CPS1IT1|PRO0132	CPS1 intronic transcript 1	ncRNA
PTBP1_peak_1406	23.9089	SMYD2	HSKM-B|KMT3C|ZMYND14	SET and MYND domain containing 2	protein-coding
PTBP1_peak_12140	23.9089	GLIS3	NDH|ZNF515	GLIS family zinc finger 3	protein-coding
PTBP1_peak_6296	23.9089	ANKRD40	-	ankyrin repeat domain 40	protein-coding
PTBP1_peak_1254	23.9089	ELF3	EPR-1|ERT|ESE-1|ESX	E74 like ETS transcription factor 3	protein-coding
PTBP1_peak_5275	23.9089	EXOSC6	EAP4|MTR3|Mtr3p|hMtr3p|p11	exosome component 6	protein-coding
PTBP1_peak_5617	23.9089	POLR2A	POLR2|POLRA|RPB1|RPBh1|RPO2|RPOL2|RpIILS|hRPB220|hsRPB1	RNA polymerase II subunit A	protein-coding
PTBP1_peak_978	23.9041	SSR2	HSD25|TLAP|TRAP-BETA|TRAPB	signal sequence receptor subunit 2	protein-coding
PTBP1_peak_9708	23.893	CCNI	CCNI1|CYC1|CYI	cyclin I	protein-coding
PTBP1_peak_3170	23.8688	LETMD1	1110019O13Rik|HCCR|HCCR-1|HCCR-2|HCCR1|HCCR2|HCRR-2|SLC55A3	LETM1 domain containing 1	protein-coding
PTBP1_peak_13037	23.8688	MIRLET7F2	LET7F2|MIRNLET7F2|let-7f-2	microRNA let-7f-2	ncRNA
PTBP1_peak_8718	23.8688	FBXO7	FBX|FBX07|FBX7|PARK15|PKPS	F-box protein 7	protein-coding
PTBP1_peak_826	23.8688	PSMD4	AF|AF-1|ASF|MCB1|Rpn10|S5A|pUB-R5	proteasome 26S subunit, non-ATPase 4	protein-coding
PTBP1_peak_1257	23.8688	ELF3	EPR-1|ERT|ESE-1|ESX	E74 like ETS transcription factor 3	protein-coding
PTBP1_peak_10688	23.8578	NRM	NRM29	nurim	protein-coding
PTBP1_peak_9105	23.7765	GPX1	GPXD|GSHPX1	glutathione peroxidase 1	protein-coding
PTBP1_peak_12964	23.7714	ARAF	A-RAF|ARAF1|PKS2|RAFA1	A-Raf proto-oncogene, serine/threonine kinase	protein-coding
PTBP1_peak_9410	23.7714	PCCB	-	propionyl-CoA carboxylase subunit beta	protein-coding
PTBP1_peak_3237	23.7518	AMHR2	AMHR|MISR2|MISRII|MRII	anti-Mullerian hormone receptor type 2	protein-coding
PTBP1_peak_1177	23.7118	NCF2	NCF-2|NOXA2|P67-PHOX|P67PHOX	neutrophil cytosolic factor 2	protein-coding
PTBP1_peak_10626	23.7118	NUP153	HNUP153|N153	nucleoporin 153	protein-coding
PTBP1_peak_9328	23.7118	SLC41A3	SLC41A1-L2	solute carrier family 41 member 3	protein-coding
PTBP1_peak_273	23.7118	SNHG3	NCRNA00014|RNU17C|RNU17D|U17HG|U17HG-A|U17HG-AB	small nucleolar RNA host gene 3	ncRNA
PTBP1_peak_4601	23.7088	PRC1-AS1	-	PRC1 antisense RNA 1	ncRNA
PTBP1_peak_3323	23.7088	CS	-	citrate synthase	protein-coding
PTBP1_peak_4322	23.7088	OIP5-AS1	cyrano|linc-OIP5	OIP5 antisense RNA 1	ncRNA
PTBP1_peak_8557	23.7088	SIK1B	SIK|SIK-1|SIK1|SNF1LK	salt inducible kinase 1B (putative)	protein-coding
PTBP1_peak_1268	23.6957	ADIPOR1	ACDCR1|CGI-45|CGI45|PAQR1|TESBP1A	adiponectin receptor 1	protein-coding
PTBP1_peak_10908	23.6834	IL17F	CANDF6|IL-17F|ML-1|ML1	interleukin 17F	protein-coding
PTBP1_peak_4677	23.6655	CASKIN1	ANKS5A	CASK interacting protein 1	protein-coding
PTBP1_peak_10878	23.6655	LRRC73	C6orf154	leucine rich repeat containing 73	protein-coding
PTBP1_peak_22	23.6655	SLC35E2A	SLC35E2	solute carrier family 35 member E2A	protein-coding
PTBP1_peak_4963	23.6391	MAZ	PUR1|Pur-1|SAF-1|SAF-2|SAF-3|ZF87|ZNF801|Zif87	MYC associated zinc finger protein	protein-coding
PTBP1_peak_2893	23.6224	MLF2	NTN4	myeloid leukemia factor 2	protein-coding
PTBP1_peak_900	23.6224	JTB	HJTB|HSPC222|PAR|hJT	jumping translocation breakpoint	protein-coding
PTBP1_peak_1911	23.6063	NT5C2	GMP|NT5B|PNT5|SPG45|SPG65|cN-II	5'-nucleotidase, cytosolic II	protein-coding
PTBP1_peak_7548	23.6063	MOB1A	C2orf6|MATS1|MOB1|MOBK1B|MOBKL1B|Mob4B	MOB kinase activator 1A	protein-coding
PTBP1_peak_7945	23.6063	MIR26B	MIRN26B|hsa-mir-26b|miR-26b	microRNA 26b	ncRNA
PTBP1_peak_8775	23.6063	DDX17	P72|RH70	DEAD-box helicase 17	protein-coding
PTBP1_peak_4778	23.5351	MIR6769A	hsa-mir-6769a	microRNA 6769a	ncRNA
PTBP1_peak_2609	23.5351	YAP1	COB1|YAP|YAP2|YAP65|YKI	Yes associated protein 1	protein-coding
PTBP1_peak_10117	23.5351	HMGCS1	HMGCS	3-hydroxy-3-methylglutaryl-CoA synthase 1	protein-coding
PTBP1_peak_3428	23.5351	CTDSP2	OS4|PSR2|SCP2	CTD small phosphatase 2	protein-coding
PTBP1_peak_6420	23.5306	ARSG	USH4	arylsulfatase G	protein-coding
PTBP1_peak_1182	23.5306	NCF2	NCF-2|NOXA2|P67-PHOX|P67PHOX	neutrophil cytosolic factor 2	protein-coding
PTBP1_peak_2507	23.5306	TESMIN	CXCDC2|MTL5|MTLT	testis expressed metallothionein like protein	protein-coding
PTBP1_peak_143	23.5306	RCC2	TD-60	regulator of chromosome condensation 2	protein-coding
PTBP1_peak_2277	23.5306	VWCE	URG11|VWC1	von Willebrand factor C and EGF domains	protein-coding
PTBP1_peak_11356	23.5306	NSUN5P1	NSUN5B|WBSCR20B	NSUN5 pseudogene 1	pseudo
PTBP1_peak_4955	23.5306	LAT	IMD52|LAT1|pp36	linker for activation of T cells	protein-coding
PTBP1_peak_12714	23.5306	PRRC2B	BAT2L|BAT2L1|KIAA0515|LQFBS-1	proline rich coiled-coil 2B	protein-coding
PTBP1_peak_1291	23.5121	PPP1R15B	CREP|MSSGM2	protein phosphatase 1 regulatory subunit 15B	protein-coding
PTBP1_peak_6837	23.5121	RAVER1	-	ribonucleoprotein, PTB binding 1	protein-coding
PTBP1_peak_2610	23.5121	YAP1	COB1|YAP|YAP2|YAP65|YKI	Yes associated protein 1	protein-coding
PTBP1_peak_2308	23.5121	MIR1908	MIRN1908|hsa-mir-1908|mir-1908	microRNA 1908	ncRNA
PTBP1_peak_3183	23.5025	KRT80	KB20	keratin 80	protein-coding
PTBP1_peak_897	23.5025	MIR6737	hsa-mir-6737	microRNA 6737	ncRNA
PTBP1_peak_4909	23.5025	GSG1L	PRO19651	GSG1 like	protein-coding
PTBP1_peak_7255	23.5025	RRM2	R2|RR2|RR2M	ribonucleotide reductase regulatory subunit M2	protein-coding
PTBP1_peak_7125	23.5025	SLC1A5	AAAT|ASCT2|ATBO|M7V1|M7VS1|R16|RDRC	solute carrier family 1 member 5	protein-coding
PTBP1_peak_3760	23.5007	TMED2	P24A|RNP24|p24|p24b1|p24beta1	transmembrane p24 trafficking protein 2	protein-coding
PTBP1_peak_720	23.4864	CSDE1	D1S155E|UNR	cold shock domain containing E1	protein-coding
PTBP1_peak_9997	23.4439	SKP2	FBL1|FBXL1|FLB1|p45	S-phase kinase associated protein 2	protein-coding
PTBP1_peak_10003	23.4439	SKP2	FBL1|FBXL1|FLB1|p45	S-phase kinase associated protein 2	protein-coding
PTBP1_peak_10897	23.4404	GTPBP2	JABELS	GTP binding protein 2	protein-coding
PTBP1_peak_3759	23.3904	TMED2	P24A|RNP24|p24|p24b1|p24beta1	transmembrane p24 trafficking protein 2	protein-coding
PTBP1_peak_6513	23.3895	SYNGR2	-	synaptogyrin 2	protein-coding
PTBP1_peak_2786	23.3895	EI24	EPG4|PIG8|TP53I8	EI24 autophagy associated transmembrane protein	protein-coding
PTBP1_peak_12811	23.3607	RABL6	C9orf86|PARF|RBEL1|pp8875	RAB, member RAS oncogene family like 6	protein-coding
PTBP1_peak_5649	23.3353	PFAS	FGAMS|FGAR-AT|FGARAT|GATD8|PURL	phosphoribosylformylglycinamidine synthase	protein-coding
PTBP1_peak_3198	23.3328	TNS2	C1-TEN|C1TEN|TENC1	tensin 2	protein-coding
PTBP1_peak_11883	23.293	HTRA4	-	HtrA serine peptidase 4	protein-coding
PTBP1_peak_3723	23.2772	ANAPC5	APC5	anaphase promoting complex subunit 5	protein-coding
PTBP1_peak_12382	23.2772	PHF2	CENP-35|GRC5|JHDM1E|KDM7C	PHD finger protein 2	protein-coding
PTBP1_peak_13192	23.2175	PLS3	BMND18|T-plastin	plastin 3	protein-coding
PTBP1_peak_8582	23.1951	TRAPPC10	EHOC-1|EHOC1|GT334|TMEM1|TRS130|TRS30	trafficking protein particle complex 10	protein-coding
PTBP1_peak_1270	23.1724	ADIPOR1	ACDCR1|CGI-45|CGI45|PAQR1|TESBP1A	adiponectin receptor 1	protein-coding
PTBP1_peak_6677	23.1318	ATP5F1A	ATP5A|ATP5A1|ATP5AL2|ATPM|COXPD22|HEL-S-123m|MC5DN4|MOM2|OMR|ORM|hATP1	ATP synthase F1 subunit alpha	protein-coding
PTBP1_peak_3285	23.1227	CDK2	CDKN2|p33(CDK2)	cyclin dependent kinase 2	protein-coding
PTBP1_peak_11398	23.1114	CDK6	MCPH12|PLSTIRE	cyclin dependent kinase 6	protein-coding
PTBP1_peak_1097	23.0969	MGST3	GST-III	microsomal glutathione S-transferase 3	protein-coding
PTBP1_peak_8836	23.0905	PMM1	PMM 1|PMMH-22|Sec53	phosphomannomutase 1	protein-coding
PTBP1_peak_8338	23.0822	PABPC1L	C20orf119|EPAB|PABPC1L1|dJ1069P2.3	poly(A) binding protein cytoplasmic 1 like	protein-coding
PTBP1_peak_10476	23.0759	DUSP1	CL100|HVH1|MKP-1|MKP1|PTPN10	dual specificity phosphatase 1	protein-coding
PTBP1_peak_201	23.0711	MTFR1L	FAM54B|HYST1888|MST116|MSTP116	mitochondrial fission regulator 1 like	protein-coding
PTBP1_peak_3384	23.0711	STAC3	MYPBB|NAM	SH3 and cysteine rich domain 3	protein-coding
PTBP1_peak_4012	23.0711	ABHD4	ABH4	abhydrolase domain containing 4	protein-coding
PTBP1_peak_12844	23.0711	ARRDC1-AS1	C9orf37	ARRDC1 antisense RNA 1	ncRNA
PTBP1_peak_10036	23.0702	CPLANE1	C5orf42|Hug|JBTS17|OFD6	ciliogenesis and planar polarity effector 1	protein-coding
PTBP1_peak_11454	23.0554	SH2B2	APS	SH2B adaptor protein 2	protein-coding
PTBP1_peak_2272	23.0554	VWCE	URG11|VWC1	von Willebrand factor C and EGF domains	protein-coding
PTBP1_peak_6673	23.0554	TPGS2	C18orf10|HMFN0601|L17|PGs2	tubulin polyglutamylase complex subunit 2	protein-coding
PTBP1_peak_4767	23.0554	MGRN1	RNF156	mahogunin ring finger 1	protein-coding
PTBP1_peak_12984	23.0554	WDR13	MG21	WD repeat domain 13	protein-coding
PTBP1_peak_3301	23.0554	RNF41	FLRF|NRDP1|SBBI03	ring finger protein 41	protein-coding
PTBP1_peak_3523	23.018	SNORA53	ACA53	small nucleolar RNA, H/ACA box 53	snoRNA
PTBP1_peak_7174	22.9833	PNKP	AOA4|EIEE10|MCSZ|PNK	polynucleotide kinase 3'-phosphatase	protein-coding
PTBP1_peak_10622	22.9833	FAM8A1	AHCP	family with sequence similarity 8 member A1	protein-coding
PTBP1_peak_3035	22.9833	SLC38A2	ATA2|PRO1068|SAT2|SNAT2	solute carrier family 38 member 2	protein-coding
PTBP1_peak_13260	22.9833	RTL8B	CXX1c|FAM127C|MAR8B|SIRH4	retrotransposon Gag like 8B	protein-coding
PTBP1_peak_170	22.8875	ALPL	AP-TNAP|APTNAP|HOPS|TNALP|TNAP|TNSALP	alkaline phosphatase, biomineralization associated	protein-coding
PTBP1_peak_3886	22.8875	LPAR6	ARWH1|HYPT8|LAH3|P2RY5|P2Y5	lysophosphatidic acid receptor 6	protein-coding
PTBP1_peak_13249	22.8875	MBNL3	CHCR|MBLX|MBLX39|MBXL	muscleblind like splicing regulator 3	protein-coding
PTBP1_peak_449	22.8875	SLC6A9	GCENSG|GLYT1	solute carrier family 6 member 9	protein-coding
PTBP1_peak_448	22.8875	SLC6A9	GCENSG|GLYT1	solute carrier family 6 member 9	protein-coding
PTBP1_peak_9753	22.8875	AFF1	AF4|MLLT2|PBM1	AF4/FMR2 family member 1	protein-coding
PTBP1_peak_6750	22.8858	MIDN	-	midnolin	protein-coding
PTBP1_peak_12503	22.8858	POLE3	CHARAC17|CHRAC17|CHRAC2|YBL1|p17	DNA polymerase epsilon 3, accessory subunit	protein-coding
PTBP1_peak_11767	22.8399	NPM2	-	nucleophosmin/nucleoplasmin 2	protein-coding
PTBP1_peak_2138	22.8288	NAT10	ALP|Kre33|NET43	N-acetyltransferase 10	protein-coding
PTBP1_peak_9386	22.8287	MIR6826	hsa-mir-6826	microRNA 6826	ncRNA
PTBP1_peak_7014	22.8287	HNRNPL	HNRPL|P/OKcl.14|hnRNP-L	heterogeneous nuclear ribonucleoprotein L	protein-coding
PTBP1_peak_3530	22.8283	CHPT1	CPT|CPT1	choline phosphotransferase 1	protein-coding
PTBP1_peak_3885	22.8283	LPAR6	ARWH1|HYPT8|LAH3|P2RY5|P2Y5	lysophosphatidic acid receptor 6	protein-coding
PTBP1_peak_13279	22.8283	MAMLD1	CG1|CXorf6|F18|HYSP2	mastermind like domain containing 1	protein-coding
PTBP1_peak_1794	22.8283	MYOF	FER1L3	myoferlin	protein-coding
PTBP1_peak_9060	22.8283	SNORD146	-	small nucleolar RNA, C/D box 146	snoRNA
PTBP1_peak_16	22.8283	CDK11A	CDC2L2|CDC2L3|CDK11-p110|CDK11-p46|CDK11-p58|PITSLRE|p58GTA	cyclin dependent kinase 11A	protein-coding
PTBP1_peak_1405	22.8283	SMYD2	HSKM-B|KMT3C|ZMYND14	SET and MYND domain containing 2	protein-coding
PTBP1_peak_1186	22.8283	TSEN15	C1orf19|PCH2F|sen15	tRNA splicing endonuclease subunit 15	protein-coding
PTBP1_peak_12244	22.8283	CLTA	LCA	clathrin light chain A	protein-coding
PTBP1_peak_12651	22.8283	ENDOG	-	endonuclease G	protein-coding
PTBP1_peak_6707	22.8283	FECH	EPP|EPP1|FCE	ferrochelatase	protein-coding
PTBP1_peak_4470	22.8283	CLN6	CLN4A|HsT18960|nclf	CLN6 transmembrane ER protein	protein-coding
PTBP1_peak_1798	22.8283	MYOF	FER1L3	myoferlin	protein-coding
PTBP1_peak_7314	22.8283	AGBL5	CCP5|RP75	ATP/GTP binding protein like 5	protein-coding
PTBP1_peak_5057	22.8283	MYLK3	MLCK|MLCK2|caMLCK	myosin light chain kinase 3	protein-coding
PTBP1_peak_8221	22.8283	LOC100130373	-	uncharacterized LOC100130373	ncRNA
PTBP1_peak_11366	22.7606	RHBDD2	NPD007|RHBDL7	rhomboid domain containing 2	protein-coding
PTBP1_peak_2423	22.7298	TIGD3	-	tigger transposable element derived 3	protein-coding
PTBP1_peak_3658	22.7298	WSB2	SBA2	WD repeat and SOCS box containing 2	protein-coding
PTBP1_peak_1239	22.7298	SHISA4	C1orf40|TMEM58	shisa family member 4	protein-coding
PTBP1_peak_11755	22.7291	NPM2	-	nucleophosmin/nucleoplasmin 2	protein-coding
PTBP1_peak_1746	22.7291	PPIF	CYP3|CyP-M|Cyp-D|CypD	peptidylprolyl isomerase F	protein-coding
PTBP1_peak_3390	22.6824	STAC3	MYPBB|NAM	SH3 and cysteine rich domain 3	protein-coding
PTBP1_peak_8706	22.6824	LIMK2	-	LIM domain kinase 2	protein-coding
PTBP1_peak_2462	22.6824	SLC29A2	DER12|ENT2|HNP36	solute carrier family 29 member 2	protein-coding
PTBP1_peak_9070	22.6824	SMARCC1	BAF155|CRACC1|Rsc8|SRG3|SWI3	SWI/SNF related, matrix associated, actin dependent regulator of chromatin subfamily c member 1	protein-coding
PTBP1_peak_2104	22.6664	QSER1	-	glutamine and serine rich 1	protein-coding
PTBP1_peak_6978	22.6664	GPI	AMF|GNPI|NLK|PGI|PHI|SA-36|SA36	glucose-6-phosphate isomerase	protein-coding
PTBP1_peak_10879	22.6649	YIPF3	C6orf109|FinGER3|KLIP1|dJ337H4.3	Yip1 domain family member 3	protein-coding
PTBP1_peak_11302	22.6649	NSUN5P2	NOL1R2|NSUN5C|WBSCR20B|WBSCR20C	NSUN5 pseudogene 2	pseudo
PTBP1_peak_160	22.6649	SH2D5	-	SH2 domain containing 5	protein-coding
PTBP1_peak_6851	22.6649	YIPF2	FinGER2	Yip1 domain family member 2	protein-coding
PTBP1_peak_13042	22.6649	MIRLET7F2	LET7F2|MIRNLET7F2|let-7f-2	microRNA let-7f-2	ncRNA
PTBP1_peak_6800	22.6649	MIR3940	mir-3940	microRNA 3940	ncRNA
PTBP1_peak_11557	22.6585	AKR1B1	ADR|ALDR1|ALR2|AR	aldo-keto reductase family 1 member B	protein-coding
PTBP1_peak_2759	22.6585	SNORD14D	-	small nucleolar RNA, C/D box 14D	snoRNA
PTBP1_peak_12490	22.6584	SUSD1	-	sushi domain containing 1	protein-coding
PTBP1_peak_13309	22.6584	SLC6A8	CCDS1|CRT|CRTR|CT1|CTR5	solute carrier family 6 member 8	protein-coding
PTBP1_peak_13115	22.6557	MSN	HEL70|IMD50	moesin	protein-coding
PTBP1_peak_5883	22.6553	RAB11FIP4	FIP4-Rab11|RAB11-FIP4	RAB11 family interacting protein 4	protein-coding
PTBP1_peak_6500	22.6433	SRSF2	PR264|SC-35|SC35|SFRS2|SFRS2A|SRp30b	serine and arginine rich splicing factor 2	protein-coding
PTBP1_peak_5799	22.5515	RSKR	SGK494	ribosomal protein S6 kinase related	protein-coding
PTBP1_peak_6446	22.5515	ARMC7	-	armadillo repeat containing 7	protein-coding
PTBP1_peak_2236	22.5515	CNTF	HCNTF	ciliary neurotrophic factor	protein-coding
PTBP1_peak_923	22.5515	ADAR	ADAR1|AGS6|DRADA|DSH|DSRAD|G1P1|IFI-4|IFI4|K88DSRBP|P136	adenosine deaminase RNA specific	protein-coding
PTBP1_peak_10031	22.5515	CPLANE1	C5orf42|Hug|JBTS17|OFD6	ciliogenesis and planar polarity effector 1	protein-coding
PTBP1_peak_9743	22.5515	PLAC8	C15|DGIC|PNAS-144|onzin	placenta associated 8	protein-coding
PTBP1_peak_7878	22.5515	RAPH1	ALS2CR18|ALS2CR9|LPD|PREL-2|PREL2|RMO1|RalGDS/AF-6	Ras association (RalGDS/AF-6) and pleckstrin homology domains 1	protein-coding
PTBP1_peak_6250	22.5453	ATP5MC1	ATP5A|ATP5G|ATP5G1	ATP synthase membrane subunit c locus 1	protein-coding
PTBP1_peak_12726	22.5373	SNORD62B	U62|U62B	small nucleolar RNA, C/D box 62B	snoRNA
PTBP1_peak_7942	22.527	CTDSP1	NIF3|NLI-IF|NLIIF|SCP1	CTD small phosphatase 1	protein-coding
PTBP1_peak_6777	22.4631	SMIM24	C19orf77|HSPC323|MARDI	small integral membrane protein 24	protein-coding
PTBP1_peak_10713	22.4631	MIR6832	hsa-mir-6832	microRNA 6832	ncRNA
PTBP1_peak_2326	22.4566	GANAB	G2AN|GIIA|GLUII|PKD3	glucosidase II alpha subunit	protein-coding
PTBP1_peak_9375	22.4566	COPG1	COPG	coatomer protein complex subunit gamma 1	protein-coding
PTBP1_peak_11297	22.4566	NSUN5P2	NOL1R2|NSUN5C|WBSCR20B|WBSCR20C	NSUN5 pseudogene 2	pseudo
PTBP1_peak_3020	22.4566	SLC38A1	ATA1|NAT2|SAT1|SNAT1	solute carrier family 38 member 1	protein-coding
PTBP1_peak_12134	22.4566	GLIS3-AS1	C9orf70	GLIS3 antisense RNA 1	ncRNA
PTBP1_peak_2065	22.4566	LINC00958	BLACAT2	long intergenic non-protein coding RNA 958	ncRNA
PTBP1_peak_6297	22.4566	ANKRD40	-	ankyrin repeat domain 40	protein-coding
PTBP1_peak_4875	22.4566	POLR3E	RPC5|SIN	RNA polymerase III subunit E	protein-coding
PTBP1_peak_10620	22.4566	FAM8A1	AHCP	family with sequence similarity 8 member A1	protein-coding
PTBP1_peak_1058	22.4566	COPA	AILJK|HEP-COP|alpha-COP	coatomer protein complex subunit alpha	protein-coding
PTBP1_peak_1295	22.4566	PPP1R15B	CREP|MSSGM2	protein phosphatase 1 regulatory subunit 15B	protein-coding
PTBP1_peak_7776	22.4566	CCDC74B	-	coiled-coil domain containing 74B	protein-coding
PTBP1_peak_6330	22.4566	CLTC	CHC|CHC17|CLH-17|CLTCL2|Hc|MRD56	clathrin heavy chain	protein-coding
PTBP1_peak_4938	22.4566	ATXN2L	A2D|A2LG|A2LP|A2RP	ataxin 2 like	protein-coding
PTBP1_peak_3334	22.4566	TIMELESS	TIM|TIM1|hTIM	timeless circadian regulator	protein-coding
PTBP1_peak_13231	22.4566	ELF4	ELFR|MEF	E74 like ETS transcription factor 4	protein-coding
PTBP1_peak_1618	22.4566	FAM133CP	-	family with sequence similarity 133, member A pseudogene	pseudo
PTBP1_peak_13092	22.4566	GNL3L	GNL3B	G protein nucleolar 3 like	protein-coding
PTBP1_peak_1597	22.4566	NCOA4	ARA70|ELE1|PTC3|RFG	nuclear receptor coactivator 4	protein-coding
PTBP1_peak_11656	22.4566	FASTK	FAST	Fas activated serine/threonine kinase	protein-coding
PTBP1_peak_10826	22.431	MAPK13	MAPK 13|MAPK-13|PRKM13|SAPK4|p38delta	mitogen-activated protein kinase 13	protein-coding
PTBP1_peak_6453	22.4069	SLC25A19	DNC|MCPHA|MUP1|THMD3|THMD4|TPC	solute carrier family 25 member 19	protein-coding
PTBP1_peak_3329	22.4051	TIMELESS	TIM|TIM1|hTIM	timeless circadian regulator	protein-coding
PTBP1_peak_13114	22.395	MSN	HEL70|IMD50	moesin	protein-coding
PTBP1_peak_10358	22.395	CXXC5	CF5|HSPC195|RINF|WID	CXXC finger protein 5	protein-coding
PTBP1_peak_12793	22.395	LOC101928525	-	uncharacterized LOC101928525	ncRNA
PTBP1_peak_10737	22.3922	VWA7	C6orf27|G7c|NG37	von Willebrand factor A domain containing 7	protein-coding
PTBP1_peak_10808	22.3922	TAF11	MGC:15243|PRO2134|TAF2I|TAFII28	TATA-box binding protein associated factor 11	protein-coding
PTBP1_peak_9922	22.3616	MTRR	MSR|cblE	5-methyltetrahydrofolate-homocysteine methyltransferase reductase	protein-coding
PTBP1_peak_9368	22.3616	MIR12124	-	microRNA 12124	ncRNA
PTBP1_peak_190	22.3281	MIR6731	hsa-mir-6731	microRNA 6731	ncRNA
PTBP1_peak_10744	22.2861	MIR6721	hsa-mir-6721|mir-6721	microRNA 6721	ncRNA
PTBP1_peak_6798	22.2861	MIR3940	mir-3940	microRNA 3940	ncRNA
PTBP1_peak_9925	22.2861	MTRR	MSR|cblE	5-methyltetrahydrofolate-homocysteine methyltransferase reductase	protein-coding
PTBP1_peak_2396	22.2415	ATG2A	-	autophagy related 2A	protein-coding
PTBP1_peak_7391	22.1705	ZFP36L2	BRF2|ERF-2|ERF2|RNF162C|TIS11D	ZFP36 ring finger protein like 2	protein-coding
PTBP1_peak_7020	22.1142	SYCN	INSSA1|SYL	syncollin	protein-coding
PTBP1_peak_8099	22.1142	BTBD3	dJ742J24.1	BTB domain containing 3	protein-coding
PTBP1_peak_12744	22.0748	PRRT1B	DSPD2|IFITMD8	proline rich transmembrane protein 1B	protein-coding
PTBP1_peak_4273	22.0697	NIPA2	SLC57A2	NIPA magnesium transporter 2	protein-coding
PTBP1_peak_2463	22.0697	SLC29A2	DER12|ENT2|HNP36	solute carrier family 29 member 2	protein-coding
PTBP1_peak_7218	22.0697	ZNF460	HZF8|ZNF272	zinc finger protein 460	protein-coding
PTBP1_peak_11830	22.068	DPYSL2	CRMP-2|CRMP2|DHPRP2|DRP-2|DRP2|N2A3|ULIP-2|ULIP2	dihydropyrimidinase like 2	protein-coding
PTBP1_peak_13059	22.068	MIRLET7F2	LET7F2|MIRNLET7F2|let-7f-2	microRNA let-7f-2	ncRNA
PTBP1_peak_13043	22.068	MIRLET7F2	LET7F2|MIRNLET7F2|let-7f-2	microRNA let-7f-2	ncRNA
PTBP1_peak_9733	22.068	SEC31A	ABP125|ABP130|HSPC275|HSPC334|SEC31L1	SEC31 homolog A, COPII coat complex component	protein-coding
PTBP1_peak_7212	22.068	EPN1	-	epsin 1	protein-coding
PTBP1_peak_6829	22.068	FDX2	FDX1L|MEOAL	ferredoxin 2	protein-coding
PTBP1_peak_6875	22.0247	SAMD1	-	sterile alpha motif domain containing 1	protein-coding
PTBP1_peak_2251	22.0247	OSBP	OSBP1	oxysterol binding protein	protein-coding
PTBP1_peak_10488	21.9876	ATP6V0E1	ATP6H|ATP6V0E|M9.2|Vma21|Vma21p	ATPase H+ transporting V0 subunit e1	protein-coding
PTBP1_peak_10449	21.9855	LARP1	LARP	La ribonucleoprotein domain family member 1	protein-coding
PTBP1_peak_6113	21.9793	PSME3	HEL-S-283|Ki|PA28-gamma|PA28G|PA28gamma|REG-GAMMA	proteasome activator subunit 3	protein-coding
PTBP1_peak_2374	21.9793	PYGM	-	glycogen phosphorylase, muscle associated	protein-coding
PTBP1_peak_6292	21.9706	LRRC59	PRO1855|p34	leucine rich repeat containing 59	protein-coding
PTBP1_peak_13188	21.9644	PLS3	BMND18|T-plastin	plastin 3	protein-coding
PTBP1_peak_5771	21.9347	POLDIP2	PDIP38|POLD4|p38	DNA polymerase delta interacting protein 2	protein-coding
PTBP1_peak_6669	21.9316	TPGS2	C18orf10|HMFN0601|L17|PGs2	tubulin polyglutamylase complex subunit 2	protein-coding
PTBP1_peak_929	21.9316	ADAR	ADAR1|AGS6|DRADA|DSH|DSRAD|G1P1|IFI-4|IFI4|K88DSRBP|P136	adenosine deaminase RNA specific	protein-coding
PTBP1_peak_3236	21.9316	AMHR2	AMHR|MISR2|MISRII|MRII	anti-Mullerian hormone receptor type 2	protein-coding
PTBP1_peak_3028	21.9316	SLC38A1	ATA1|NAT2|SAT1|SNAT1	solute carrier family 38 member 1	protein-coding
PTBP1_peak_8229	21.8976	AAR2	C20orf4|CGI-23	AAR2 splicing factor	protein-coding
PTBP1_peak_8854	21.8929	MIR33A	MIR33|MIRN33|MIRN33A|hsa-mir-33|hsa-mir-33a|miR-33|miRNA33A|mir-33a	microRNA 33a	ncRNA
PTBP1_peak_4529	21.8929	IREB2	ACO3|IRE-BP 2|IRE-BP2|IRP2|IRP2AD|NDCAMA	iron responsive element binding protein 2	protein-coding
PTBP1_peak_4726	21.8929	MIR6126	hsa-mir-6126	microRNA 6126	ncRNA
PTBP1_peak_9727	21.8929	SCD5	ACOD4|FADS4|HSCD5|SCD2|SCD4	stearoyl-CoA desaturase 5	protein-coding
PTBP1_peak_11448	21.8929	SH2B2	APS	SH2B adaptor protein 2	protein-coding
PTBP1_peak_7040	21.8929	CNTD2	CCNP	cyclin N-terminal domain containing 2	protein-coding
PTBP1_peak_5306	21.8929	SNORD111	HBII-82	small nucleolar RNA, C/D box 111	snoRNA
PTBP1_peak_13053	21.8929	MIRLET7F2	LET7F2|MIRNLET7F2|let-7f-2	microRNA let-7f-2	ncRNA
PTBP1_peak_10702	21.8929	HCP5	6S2650E|D6S2650E|P5-1	HLA complex P5	ncRNA
PTBP1_peak_12674	21.8929	SH3GLB2	PP6569|PP9455|RRIG1	SH3 domain containing GRB2 like, endophilin B2	protein-coding
PTBP1_peak_2881	21.8929	ING4	my036|p29ING4	inhibitor of growth family member 4	protein-coding
PTBP1_peak_6	21.8929	MMP23A	MIFR|MIFR-1|MMP21	matrix metallopeptidase 23A (pseudogene)	pseudo
PTBP1_peak_2676	21.8929	ATP5MG	ATP5JG|ATP5L	ATP synthase membrane subunit g	protein-coding
PTBP1_peak_8572	21.8827	CSTB	CPI-B|CST6|EPM1|EPM1A|PME|STFB|ULD	cystatin B	protein-coding
PTBP1_peak_11143	21.863	EIF2AK1	HCR|HRI	eukaryotic translation initiation factor 2 alpha kinase 1	protein-coding
PTBP1_peak_2614	21.863	BIRC3	AIP1|API2|CIAP2|HAIP1|HIAP1|IAP-1|MALT2|MIHC|RNF49|c-IAP2	baculoviral IAP repeat containing 3	protein-coding
PTBP1_peak_12522	21.863	FBXW2	FBW2|Fwd2|Md6	F-box and WD repeat domain containing 2	protein-coding
PTBP1_peak_8716	21.8505	FBXO7	FBX|FBX07|FBX7|PARK15|PKPS	F-box protein 7	protein-coding
PTBP1_peak_2905	21.8431	C12orf57	C10|GRCC10	chromosome 12 open reading frame 57	protein-coding
PTBP1_peak_5798	21.8364	RSKR	SGK494	ribosomal protein S6 kinase related	protein-coding
PTBP1_peak_10315	21.8364	SEC24A	-	SEC24 homolog A, COPII coat complex component	protein-coding
PTBP1_peak_5203	21.8364	NFATC3	NF-AT4c|NFAT4|NFATX	nuclear factor of activated T cells 3	protein-coding
PTBP1_peak_8057	21.8364	CENPB	-	centromere protein B	protein-coding
PTBP1_peak_9013	21.8344	CRTAP	CASP|LEPREL3|OI7|P3H5	cartilage associated protein	protein-coding
PTBP1_peak_3199	21.7916	TNS2	C1-TEN|C1TEN|TENC1	tensin 2	protein-coding
PTBP1_peak_3491	21.7462	E2F7	-	E2F transcription factor 7	protein-coding
PTBP1_peak_7012	21.7265	HNRNPL	HNRPL|P/OKcl.14|hnRNP-L	heterogeneous nuclear ribonucleoprotein L	protein-coding
PTBP1_peak_705	21.7265	NRAS	ALPS4|CMNS|N-ras|NCMS|NRAS1|NS6	NRAS proto-oncogene, GTPase	protein-coding
PTBP1_peak_11145	21.7123	EIF2AK1	HCR|HRI	eukaryotic translation initiation factor 2 alpha kinase 1	protein-coding
PTBP1_peak_711	21.6889	NRAS	ALPS4|CMNS|N-ras|NCMS|NRAS1|NS6	NRAS proto-oncogene, GTPase	protein-coding
PTBP1_peak_3037	21.6858	SLC38A2	ATA2|PRO1068|SAT2|SNAT2	solute carrier family 38 member 2	protein-coding
PTBP1_peak_12121	21.6195	C8orf33	-	chromosome 8 open reading frame 33	protein-coding
PTBP1_peak_4936	21.6195	ATXN2L	A2D|A2LG|A2LP|A2RP	ataxin 2 like	protein-coding
PTBP1_peak_5752	21.6195	USP22	USP3L	ubiquitin specific peptidase 22	protein-coding
PTBP1_peak_9966	21.6195	ANKH	ANK|CCAL2|CMDJ|CPPDD|HANK|MANK|SLC62A1	ANKH inorganic pyrophosphate transport regulator	protein-coding
PTBP1_peak_8270	21.6195	BLCAP	BC10	BLCAP apoptosis inducing factor	protein-coding
PTBP1_peak_8399	21.5854	CSE1L	CAS|CSE1|XPO2	chromosome segregation 1 like	protein-coding
PTBP1_peak_13230	21.584	ELF4	ELFR|MEF	E74 like ETS transcription factor 4	protein-coding
PTBP1_peak_4436	21.584	SPG21	ABHD21|ACP33|BM-019|GL010|MAST	SPG21 abhydrolase domain containing, maspardin	protein-coding
PTBP1_peak_2287	21.584	TKFC	DAK|NET45	triokinase and FMN cyclase	protein-coding
PTBP1_peak_8059	21.584	CDC25B	-	cell division cycle 25B	protein-coding
PTBP1_peak_2737	21.584	TRIM29	ATDC	tripartite motif containing 29	protein-coding
PTBP1_peak_4233	21.584	SLC25A47	C14orf68|HDMCP|HMFN1655	solute carrier family 25 member 47	protein-coding
PTBP1_peak_1167	21.584	GLUL	GLNS|GS|PIG43|PIG59	glutamate-ammonia ligase	protein-coding
PTBP1_peak_1614	21.584	FAM133CP	-	family with sequence similarity 133, member A pseudogene	pseudo
PTBP1_peak_6064	21.584	ACLY	ACL|ATPCL|CLATP	ATP citrate lyase	protein-coding
PTBP1_peak_12380	21.584	PHF2	CENP-35|GRC5|JHDM1E|KDM7C	PHD finger protein 2	protein-coding
PTBP1_peak_10054	21.584	NUP155	ATFB15|N155	nucleoporin 155	protein-coding
PTBP1_peak_6417	21.584	LINC00674	-	long intergenic non-protein coding RNA 674	ncRNA
PTBP1_peak_6340	21.584	PTRH2	BIT1|CFAP37|CGI-147|IMNEPD|PTH|PTH 2|PTH2	peptidyl-tRNA hydrolase 2	protein-coding
PTBP1_peak_7568	21.584	C2orf68	HCRCN81	chromosome 2 open reading frame 68	protein-coding
PTBP1_peak_350	21.5476	NCDN	-	neurochondrin	protein-coding
PTBP1_peak_10597	21.5405	TFAP2A-AS2	HIPSTR	TFAP2A antisense RNA 2	ncRNA
PTBP1_peak_9377	21.5405	COPG1	COPG	coatomer protein complex subunit gamma 1	protein-coding
PTBP1_peak_9210	21.5254	TFG	HMSNP|SPG57|TF6|TRKT3	trafficking from ER to golgi regulator	protein-coding
PTBP1_peak_6080	21.5187	HSPB9	CT51	heat shock protein family B (small) member 9	protein-coding
PTBP1_peak_6239	21.511	SP2-AS1	-	SP2 antisense RNA 1	ncRNA
PTBP1_peak_1966	21.48	HMX3	NKX-5.1|NKX5.1|Nkx5-1	H6 family homeobox 3	protein-coding
PTBP1_peak_6975	21.48	KCTD15	-	potassium channel tetramerization domain containing 15	protein-coding
PTBP1_peak_4650	21.48	PIGQ	GPI1|c407A10.1	phosphatidylinositol glycan anchor biosynthesis class Q	protein-coding
PTBP1_peak_10382	21.4658	DELE1	DELE|KIAA0141	DAP3 binding cell death enhancer 1	protein-coding
PTBP1_peak_1315	21.4658	PIK3C2B	C2-PI3K	phosphatidylinositol-4-phosphate 3-kinase catalytic subunit type 2 beta	protein-coding
PTBP1_peak_8732	21.4658	MCM5	CDC46|MGORS8|P1-CDC46	minichromosome maintenance complex component 5	protein-coding
PTBP1_peak_6159	21.4658	HIGD1B	CLST11240|CLST11240-15	HIG1 hypoxia inducible domain family member 1B	protein-coding
PTBP1_peak_5940	21.4658	MRM1	-	mitochondrial rRNA methyltransferase 1	protein-coding
PTBP1_peak_7877	21.4658	RAPH1	ALS2CR18|ALS2CR9|LPD|PREL-2|PREL2|RMO1|RalGDS/AF-6	Ras association (RalGDS/AF-6) and pleckstrin homology domains 1	protein-coding
PTBP1_peak_2915	21.4658	EMG1	C2F|Grcc2f|NEP1	EMG1 N1-specific pseudouridine methyltransferase	protein-coding
PTBP1_peak_12664	21.4658	DOLK	CDG1M|DK|DK1|SEC59|TMEM15	dolichol kinase	protein-coding
PTBP1_peak_6252	21.4658	LOC105371814	-	uncharacterized LOC105371814	ncRNA
PTBP1_peak_4818	21.4658	SNN	-	stannin	protein-coding
PTBP1_peak_5699	21.4658	LLGL1	DLG4|HUGL|HUGL-1|HUGL1|LLGL|Lgl1|Mgl1	LLGL scribble cell polarity complex component 1	protein-coding
PTBP1_peak_760	21.4658	PEX11B	PEX11-BETA|PEX14B	peroxisomal biogenesis factor 11 beta	protein-coding
PTBP1_peak_3342	21.4658	RBMS2	SCR3	RNA binding motif single stranded interacting protein 2	protein-coding
PTBP1_peak_5957	21.4658	ARHGAP23	-	Rho GTPase activating protein 23	protein-coding
PTBP1_peak_12743	21.4658	PRRT1B	DSPD2|IFITMD8	proline rich transmembrane protein 1B	protein-coding
PTBP1_peak_10479	21.4527	MIR10523	-	microRNA 10523	ncRNA
PTBP1_peak_2771	21.4395	VWA5A	BCSC-1|BCSC1|LOH11CR2A	von Willebrand factor A domain containing 5A	protein-coding
PTBP1_peak_12707	21.4395	NUP214	CAIN|CAN	nucleoporin 214	protein-coding
PTBP1_peak_3942	21.4395	STK24	HEL-S-95|MST3|MST3B|STE20|STK3	serine/threonine kinase 24	protein-coding
PTBP1_peak_9206	21.4294	TFG	HMSNP|SPG57|TF6|TRKT3	trafficking from ER to golgi regulator	protein-coding
PTBP1_peak_1993	21.4184	IFITM10	DSPA3	interferon induced transmembrane protein 10	protein-coding
PTBP1_peak_3038	21.4172	SLC38A2	ATA2|PRO1068|SAT2|SNAT2	solute carrier family 38 member 2	protein-coding
PTBP1_peak_8555	21.416	SIK1B	SIK|SIK-1|SIK1|SNF1LK	salt inducible kinase 1B (putative)	protein-coding
PTBP1_peak_6546	21.4139	FAAP100	C17orf70	FA core complex associated protein 100	protein-coding
PTBP1_peak_204	21.4139	MTFR1L	FAM54B|HYST1888|MST116|MSTP116	mitochondrial fission regulator 1 like	protein-coding
PTBP1_peak_3828	21.4139	NUP58	NUP45|NUPL1|PRO2463	nucleoporin 58	protein-coding
PTBP1_peak_1625	21.4139	FAM133CP	-	family with sequence similarity 133, member A pseudogene	pseudo
PTBP1_peak_12057	21.4139	CHRAC1	CHARC1|CHARC15|CHRAC-1|CHRAC-15|CHRAC15|YCL1	chromatin accessibility complex subunit 1	protein-coding
PTBP1_peak_12242	21.4139	CLTA	LCA	clathrin light chain A	protein-coding
PTBP1_peak_12862	21.4139	GPR143	NYS6|OA1	G protein-coupled receptor 143	protein-coding
PTBP1_peak_1294	21.4139	PPP1R15B	CREP|MSSGM2	protein phosphatase 1 regulatory subunit 15B	protein-coding
PTBP1_peak_6381	21.4139	CYB561	CYB561A1|FRRS2|ORTHYP2	cytochrome b561	protein-coding
PTBP1_peak_11296	21.369	NSUN5P2	NOL1R2|NSUN5C|WBSCR20B|WBSCR20C	NSUN5 pseudogene 2	pseudo
PTBP1_peak_5622	21.3507	POLR2A	POLR2|POLRA|RPB1|RPBh1|RPO2|RPOL2|RpIILS|hRPB220|hsRPB1	RNA polymerase II subunit A	protein-coding
PTBP1_peak_1706	21.3507	SEC24C	-	SEC24 homolog C, COPII coat complex component	protein-coding
PTBP1_peak_522	21.3507	DHCR24	DCE|Nbla03646|SELADIN1|seladin-1	24-dehydrocholesterol reductase	protein-coding
PTBP1_peak_155	21.3507	CDA	CDD	cytidine deaminase	protein-coding
PTBP1_peak_12966	21.3507	CFP	BFD|PFC|PFD|PROPERDIN	complement factor properdin	protein-coding
PTBP1_peak_6478	21.3507	UNC13D	FHL3|HLH3|HPLH3|Munc13-4	unc-13 homolog D	protein-coding
PTBP1_peak_1007	21.3241	MRPL24	L24mt|MRP-L18|MRP-L24	mitochondrial ribosomal protein L24	protein-coding
PTBP1_peak_4951	21.3238	SPNS1	HSpin1|LAT|PP2030|SLC62A1|SPIN1|SPINL|nrs	sphingolipid transporter 1 (putative)	protein-coding
PTBP1_peak_12956	21.3073
PTBP1_peak_5600	21.2991	GABARAP	ATG8A|GABARAP-a|MM46	GABA type A receptor-associated protein	protein-coding
PTBP1_peak_13262	21.2991	RTL8A	CXX1b|FAM127B|MAR8A|SIRH6	retrotransposon Gag like 8A	protein-coding
PTBP1_peak_3597	21.2991	ATP2A2	ATP2B|DAR|DD|SERCA2	ATPase sarcoplasmic/endoplasmic reticulum Ca2+ transporting 2	protein-coding
PTBP1_peak_2135	21.2991	NAT10	ALP|Kre33|NET43	N-acetyltransferase 10	protein-coding
PTBP1_peak_6445	21.2853	SLC16A5	MCT5|MCT6	solute carrier family 16 member 5	protein-coding
PTBP1_peak_10939	21.2383	PTP4A1	HH72|PRL-1|PRL1|PTP(CAAX1)|PTPCAAX1	protein tyrosine phosphatase 4A1	protein-coding
PTBP1_peak_2594	21.2295	CEP57	MVA2|PIG8|TSP57	centrosomal protein 57	protein-coding
PTBP1_peak_2841	21.2184	RAD52	-	RAD52 homolog, DNA repair protein	protein-coding
PTBP1_peak_520	21.2184	DHCR24	DCE|Nbla03646|SELADIN1|seladin-1	24-dehydrocholesterol reductase	protein-coding
PTBP1_peak_1690	21.1879	MRPS16	CGI-132|COXPD2|MRP-S16|RPMS16	mitochondrial ribosomal protein S16	protein-coding
PTBP1_peak_3337	21.1635	TIMELESS	TIM|TIM1|hTIM	timeless circadian regulator	protein-coding
PTBP1_peak_8400	21.1635	CSE1L	CAS|CSE1|XPO2	chromosome segregation 1 like	protein-coding
PTBP1_peak_11750	21.1635	XPO7	EXP7|RANBP16	exportin 7	protein-coding
PTBP1_peak_952	21.1635	FAM189B	C1orf2|COTE1	family with sequence similarity 189 member B	protein-coding
PTBP1_peak_9249	21.1635	ATP6V1A	ARCL2D|ATP6A1|ATP6V1A1|HO68|IECEE3|VA68|VPP2|Vma1	ATPase H+ transporting V1 subunit A	protein-coding
PTBP1_peak_2213	21.1635	SLC43A3	EEG1|ENBT1|FOAP-13|PRO1659|SEEEG-1	solute carrier family 43 member 3	protein-coding
PTBP1_peak_5310	21.1635	IL34	C16orf77|IL-34	interleukin 34	protein-coding
PTBP1_peak_1298	21.1635	PPP1R15B	CREP|MSSGM2	protein phosphatase 1 regulatory subunit 15B	protein-coding
PTBP1_peak_6680	21.1635	ATP5F1A	ATP5A|ATP5A1|ATP5AL2|ATPM|COXPD22|HEL-S-123m|MC5DN4|MOM2|OMR|ORM|hATP1	ATP synthase F1 subunit alpha	protein-coding
PTBP1_peak_954	21.1429	FAM189B	C1orf2|COTE1	family with sequence similarity 189 member B	protein-coding
PTBP1_peak_6476	21.1429	UNC13D	FHL3|HLH3|HPLH3|Munc13-4	unc-13 homolog D	protein-coding
PTBP1_peak_11304	21.1429	NSUN5P2	NOL1R2|NSUN5C|WBSCR20B|WBSCR20C	NSUN5 pseudogene 2	pseudo
PTBP1_peak_5555	21.1429	ALOX15	12-LOX|15-LOX|15-LOX-1|LOG15	arachidonate 15-lipoxygenase	protein-coding
PTBP1_peak_4781	21.1429	NUDT16L1	SDOS|TIRR	nudix hydrolase 16 like 1	protein-coding
PTBP1_peak_4611	21.1429	NR2F2	ARP-1|ARP1|CHTD4|COUPTF2|COUPTFB|COUPTFII|NF-E3|SVP40|TFCOUP2	nuclear receptor subfamily 2 group F member 2	protein-coding
PTBP1_peak_12941	21.1429	INE1	NCRNA00010	inactivation escape 1	ncRNA
PTBP1_peak_10985	21.0903	MARCKS	80K-L|MACS|PKCSL|PRKCSL	myristoylated alanine rich protein kinase C substrate	protein-coding
PTBP1_peak_5329	21.0724	PHLPP2	PHLPPL|PPM3B	PH domain and leucine rich repeat protein phosphatase 2	protein-coding
PTBP1_peak_12241	21.0657	CLTA	LCA	clathrin light chain A	protein-coding
PTBP1_peak_12486	21.0646	SUSD1	-	sushi domain containing 1	protein-coding
PTBP1_peak_8063	21.0646	LINC01730	-	long intergenic non-protein coding RNA 1730	ncRNA
PTBP1_peak_11987	21.033	YWHAZ	14-3-3-zeta|HEL-S-3|HEL-S-93|HEL4|KCIP-1|POPCHAS|YWHAD	tyrosine 3-monooxygenase/tryptophan 5-monooxygenase activation protein zeta	protein-coding
PTBP1_peak_9395	21.0315	MIR6827	hsa-mir-6827	microRNA 6827	ncRNA
PTBP1_peak_3335	21.0315	TIMELESS	TIM|TIM1|hTIM	timeless circadian regulator	protein-coding
PTBP1_peak_10051	21.0171	NUP155	ATFB15|N155	nucleoporin 155	protein-coding
PTBP1_peak_4912	21.0171	GSG1L	PRO19651	GSG1 like	protein-coding
PTBP1_peak_4976	21.0171	GDPD3	GDE7	glycerophosphodiester phosphodiesterase domain containing 3	protein-coding
PTBP1_peak_1635	21.0171	CCDC6	D10S170|H4|PTC|TPC|TST1	coiled-coil domain containing 6	protein-coding
PTBP1_peak_6772	21.0171	SMIM24	C19orf77|HSPC323|MARDI	small integral membrane protein 24	protein-coding
PTBP1_peak_8125	21.0061	BCL2L1	BCL-XL/S|BCL2L|BCLX|Bcl-X|PPP1R52	BCL2 like 1	protein-coding
PTBP1_peak_12944	21.0061	CDK16	PCTAIRE|PCTAIRE1|PCTGAIRE|PCTK1	cyclin dependent kinase 16	protein-coding
PTBP1_peak_741	21.0061	HMGCS2	-	3-hydroxy-3-methylglutaryl-CoA synthase 2	protein-coding
PTBP1_peak_13020	21.0061	MIR98	MIRLET7L|MIRN98|hsa-mir-98|miR-98	microRNA 98	ncRNA
PTBP1_peak_154	21.0061	CAMK2N1	PRO1489	calcium/calmodulin dependent protein kinase II inhibitor 1	protein-coding
PTBP1_peak_6059	21.0061	ACLY	ACL|ATPCL|CLATP	ATP citrate lyase	protein-coding
PTBP1_peak_4319	21.0061	OIP5-AS1	cyrano|linc-OIP5	OIP5 antisense RNA 1	ncRNA
PTBP1_peak_5762	21.0061	TMEM97	MAC30	transmembrane protein 97	protein-coding
PTBP1_peak_4927	21.0061	XPO6	EXP6|RANBP20	exportin 6	protein-coding
PTBP1_peak_1109	21.0061	ANKRD36BP1	ANKRD26L1|ANKRD36BL1	ankyrin repeat domain 36B pseudogene 1	pseudo
PTBP1_peak_13035	21.0061	MIRLET7F2	LET7F2|MIRNLET7F2|let-7f-2	microRNA let-7f-2	ncRNA
PTBP1_peak_8120	21.0061	HM13-AS1	-	HM13 antisense RNA 1	ncRNA
PTBP1_peak_10030	21.0061	CPLANE1	C5orf42|Hug|JBTS17|OFD6	ciliogenesis and planar polarity effector 1	protein-coding
PTBP1_peak_9709	20.9617	CCNI	CCNI1|CYC1|CYI	cyclin I	protein-coding
PTBP1_peak_1997	20.9578	CTSD	CLN10|CPSD|HEL-S-130P	cathepsin D	protein-coding
PTBP1_peak_5966	20.9266	ARHGAP23	-	Rho GTPase activating protein 23	protein-coding
PTBP1_peak_10242	20.9266	NR2F1	BBOAS|BBSOAS|COUP-TFI|COUPTF1|EAR-3|EAR3|ERBAL3|SVP44|TCFCOUP1|TFCOUP1	nuclear receptor subfamily 2 group F member 1	protein-coding
PTBP1_peak_3128	20.9248	TMBIM6	BAXI1|BI-1|TEGT	transmembrane BAX inhibitor motif containing 6	protein-coding
PTBP1_peak_8044	20.9055	SRXN1	C20orf139|Npn3|SRX|SRX1	sulfiredoxin 1	protein-coding
PTBP1_peak_8302	20.8919	GTSF1L	C20orf65|FAM112A|dJ1028D15.4	gametocyte specific factor 1 like	protein-coding
PTBP1_peak_8101	20.8919	BTBD3	dJ742J24.1	BTB domain containing 3	protein-coding
PTBP1_peak_12767	20.8918	TSC1	LAM|TSC	TSC complex subunit 1	protein-coding
PTBP1_peak_11536	20.8918	CPA4	CPA3	carboxypeptidase A4	protein-coding
PTBP1_peak_9652	20.8918	SLC30A9	BILAPES|C4orf1|GAC63|HUEL|ZNT9	solute carrier family 30 member 9	protein-coding
PTBP1_peak_3149	20.8918	ATF1	EWS-ATF1|FUS/ATF-1|TREB36	activating transcription factor 1	protein-coding
PTBP1_peak_8447	20.8918	NFATC2	NFAT1|NFATP	nuclear factor of activated T cells 2	protein-coding
PTBP1_peak_2113	20.8918	TCP11L1	dJ85M6.3	t-complex 11 like 1	protein-coding
PTBP1_peak_1385	20.8918	DTL	CDT2|DCAF2|L2DTL|RAMP	denticleless E3 ubiquitin protein ligase homolog	protein-coding
PTBP1_peak_3982	20.8918	ANKRD10	-	ankyrin repeat domain 10	protein-coding
PTBP1_peak_8217	20.8918	LOC100130373	-	uncharacterized LOC100130373	ncRNA
PTBP1_peak_3843	20.8918	MTUS2-AS1	-	MTUS2 antisense RNA 1	ncRNA
PTBP1_peak_450	20.8918	SLC6A9	GCENSG|GLYT1	solute carrier family 6 member 9	protein-coding
PTBP1_peak_7490	20.8918	MIR3126	mir-3126	microRNA 3126	ncRNA
PTBP1_peak_4750	20.8918	LOC102724927	-	uncharacterized LOC102724927	ncRNA
PTBP1_peak_6616	20.8918	LINC00668	-	long intergenic non-protein coding RNA 668	ncRNA
PTBP1_peak_2077	20.8918	RPS13	S13	ribosomal protein S13	protein-coding
PTBP1_peak_9474	20.8918	MECOM	AML1-EVI-1|EVI1|KMT8E|MDS1|MDS1-EVI1|PRDM3|RUSAT2	MDS1 and EVI1 complex locus	protein-coding
PTBP1_peak_9623	20.8918	FBXL5	FBL4|FBL5|FLR1	F-box and leucine rich repeat protein 5	protein-coding
PTBP1_peak_337	20.8918	ZNF362	RN|lin-29	zinc finger protein 362	protein-coding
PTBP1_peak_8565	20.8918	RRP1B	KIAA0179|NNP1L|Nnp1|PPP1R136|RRP1	ribosomal RNA processing 1B	protein-coding
PTBP1_peak_6376	20.8918	CYB561	CYB561A1|FRRS2|ORTHYP2	cytochrome b561	protein-coding
PTBP1_peak_11437	20.8918	AGFG2	HRBL|RABR	ArfGAP with FG repeats 2	protein-coding
PTBP1_peak_5695	20.8853	LLGL1	DLG4|HUGL|HUGL-1|HUGL1|LLGL|Lgl1|Mgl1	LLGL scribble cell polarity complex component 1	protein-coding
PTBP1_peak_2787	20.8853	STT3A-AS1	-	STT3A antisense RNA 1	ncRNA
PTBP1_peak_9669	20.8785	SRP72	BMFF|BMFS1|HEL103	signal recognition particle 72	protein-coding
PTBP1_peak_1043	20.8734	PEX19	D1S2223E|HK33|PBD12A|PMP1|PMPI|PXF|PXMP1	peroxisomal biogenesis factor 19	protein-coding
PTBP1_peak_10039	20.8734	NUP155	ATFB15|N155	nucleoporin 155	protein-coding
PTBP1_peak_516	20.8734	MRPL37	L2mt|L37mt|MRP-L2|MRP-L37|MRPL2|RPML2	mitochondrial ribosomal protein L37	protein-coding
PTBP1_peak_933	20.8639	PYGO2	1190004M21Rik	pygopus family PHD finger 2	protein-coding
PTBP1_peak_2343	20.8639	SLC3A2	4F2|4F2HC|4T2HC|CD98|CD98HC|MDU1|NACAE	solute carrier family 3 member 2	protein-coding
PTBP1_peak_5392	20.8624	LOC100129617	-	uncharacterized LOC100129617	ncRNA
PTBP1_peak_7144	20.8485	KDELR1	ERD2|ERD2.1|HDEL|PM23	KDEL endoplasmic reticulum protein retention receptor 1	protein-coding
PTBP1_peak_4169	20.8309	RPS6KL1	RSKL2	ribosomal protein S6 kinase like 1	protein-coding
PTBP1_peak_10337	20.8309	CDC25C	CDC25|PPP1R60	cell division cycle 25C	protein-coding
PTBP1_peak_11457	20.807	ORAI2	C7orf19|CBCIP2|MEM142B|TMEM142B	ORAI calcium release-activated calcium modulator 2	protein-coding
PTBP1_peak_7683	20.807	ANAPC1	APC1|MCPR|TSG24	anaphase promoting complex subunit 1	protein-coding
PTBP1_peak_3443	20.807	C12orf66	-	chromosome 12 open reading frame 66	protein-coding
PTBP1_peak_6698	20.807	DYM	DMC|SMC	dymeclin	protein-coding
PTBP1_peak_1211	20.807	INAVA	C1orf106	innate immunity activator	protein-coding
PTBP1_peak_11646	20.755	RARRES2	HP10433|TIG2	retinoic acid receptor responder 2	protein-coding
PTBP1_peak_5791	20.7457	PIGS	GPIBD18	phosphatidylinositol glycan anchor biosynthesis class S	protein-coding
PTBP1_peak_12654	20.7457	ENDOG	-	endonuclease G	protein-coding
PTBP1_peak_6579	20.7457	FASN	FAS|OA-519|SDR27X1	fatty acid synthase	protein-coding
PTBP1_peak_179	20.7457	ALPL	AP-TNAP|APTNAP|HOPS|TNALP|TNAP|TNSALP	alkaline phosphatase, biomineralization associated	protein-coding
PTBP1_peak_536	20.7457	NFIA	BRMUTD|CTF|NF-I/A|NF1-A|NFI-A|NFI-L	nuclear factor I A	protein-coding
PTBP1_peak_4220	20.7457	PAPOLA	PAP|PAP-alpha	poly(A) polymerase alpha	protein-coding
PTBP1_peak_4794	20.7457	C16orf72	PRO0149	chromosome 16 open reading frame 72	protein-coding
PTBP1_peak_11598	20.7457	DGKI	DGK-IOTA	diacylglycerol kinase iota	protein-coding
PTBP1_peak_2528	20.7457	P2RY6	P2Y6	pyrimidinergic receptor P2Y6	protein-coding
PTBP1_peak_10624	20.7457	LOC105374952	-	uncharacterized LOC105374952	ncRNA
PTBP1_peak_7909	20.7457	CPS1	CPSASE1|PHN	carbamoyl-phosphate synthase 1	protein-coding
PTBP1_peak_7028	20.7204	MED29	IXL|MED2	mediator complex subunit 29	protein-coding
PTBP1_peak_12533	20.7204	CUTALP	PSMD5-AS1	cutA divalent cation tolerance homolog-like, pseudogene	pseudo
PTBP1_peak_12551	20.6283	PTGS1	COX1|COX3|PCOX1|PES-1|PGG/HS|PGHS-1|PGHS1|PHS1|PTGHS	prostaglandin-endoperoxide synthase 1	protein-coding
PTBP1_peak_4020	20.6283	RBM23	CAPERbeta|PP239|RNPC4	RNA binding motif protein 23	protein-coding
PTBP1_peak_3054	20.6283	COL2A1	ANFH|AOM|COL11A3|SEDC|STL1	collagen type II alpha 1 chain	protein-coding
PTBP1_peak_4673	20.6283	TRAF7	CAFDADD|RFWD1|RNF119	TNF receptor associated factor 7	protein-coding
PTBP1_peak_13313	20.6283	RENBP	RBP|RNBP	renin binding protein	protein-coding
PTBP1_peak_12676	20.6283	SH3GLB2	PP6569|PP9455|RRIG1	SH3 domain containing GRB2 like, endophilin B2	protein-coding
PTBP1_peak_4635	20.6283	MPG	AAG|ADPG|APNG|CRA36.1|MDG|Mid1|PIG11|PIG16|anpg	N-methylpurine DNA glycosylase	protein-coding
PTBP1_peak_9889	20.6283	EXOC3-AS1	C5orf55	EXOC3 antisense RNA 1	ncRNA
PTBP1_peak_5013	20.6283	TMEM265	IFITMD8	transmembrane protein 265	protein-coding
PTBP1_peak_11155	20.6283
PTBP1_peak_3230	20.6278	C12orf10	Gamm1|MST024|MSTP024|MYG|MYG1	chromosome 12 open reading frame 10	protein-coding
PTBP1_peak_2708	20.6258	CXCR5	BLR1|CD185|MDR15	C-X-C motif chemokine receptor 5	protein-coding
PTBP1_peak_8081	20.6258	PCNA-AS1	PCNA-AS|PCNAAS	PCNA antisense RNA 1	ncRNA
PTBP1_peak_5589	20.6137	RNASEK-C17orf49	BAP18|C17orf49	RNASEK-C17orf49 readthrough	ncRNA
PTBP1_peak_7422	20.5956	LINC01820	-	long intergenic non-protein coding RNA 1820	ncRNA
PTBP1_peak_5616	20.5956	POLR2A	POLR2|POLRA|RPB1|RPBh1|RPO2|RPOL2|RpIILS|hRPB220|hsRPB1	RNA polymerase II subunit A	protein-coding
PTBP1_peak_913	20.5956	SNORA58B	-	small nucleolar RNA, H/ACA box 58B	snoRNA
PTBP1_peak_5696	20.5951	LLGL1	DLG4|HUGL|HUGL-1|HUGL1|LLGL|Lgl1|Mgl1	LLGL scribble cell polarity complex component 1	protein-coding
PTBP1_peak_8258	20.5951	MROH8	C20orf131|C20orf132	maestro heat like repeat family member 8	protein-coding
PTBP1_peak_5484	20.5951	RILP	PP10141	Rab interacting lysosomal protein	protein-coding
PTBP1_peak_5015	20.5917	TMEM265	IFITMD8	transmembrane protein 265	protein-coding
PTBP1_peak_5111	20.5586	SETD6	-	SET domain containing 6, protein lysine methyltransferase	protein-coding
PTBP1_peak_1269	20.5546	ADIPOR1	ACDCR1|CGI-45|CGI45|PAQR1|TESBP1A	adiponectin receptor 1	protein-coding
PTBP1_peak_6286	20.5546	EME1	MMS4L|SLX2A	essential meiotic structure-specific endonuclease 1	protein-coding
PTBP1_peak_3032	20.5436	SLC38A2	ATA2|PRO1068|SAT2|SNAT2	solute carrier family 38 member 2	protein-coding
PTBP1_peak_290	20.5231	PEF1	ABP32|PEF1A	penta-EF-hand domain containing 1	protein-coding
PTBP1_peak_6974	20.5231	KCTD15	-	potassium channel tetramerization domain containing 15	protein-coding
PTBP1_peak_11596	20.5098	DGKI	DGK-IOTA	diacylglycerol kinase iota	protein-coding
PTBP1_peak_9923	20.5098	MTRR	MSR|cblE	5-methyltetrahydrofolate-homocysteine methyltransferase reductase	protein-coding
PTBP1_peak_10664	20.5098	PPP1R11	CFAP255|HCG-V|HCGV|IPP3|TCTE5|TCTEX5	protein phosphatase 1 regulatory inhibitor subunit 11	protein-coding
PTBP1_peak_5389	20.4095	LOC100129617	-	uncharacterized LOC100129617	ncRNA
PTBP1_peak_12609	20.4095	DPM2	CDG1U	dolichyl-phosphate mannosyltransferase subunit 2, regulatory	protein-coding
PTBP1_peak_9183	20.3907	ARF4	ARF2	ADP ribosylation factor 4	protein-coding
PTBP1_peak_489	20.3845	CDKN2C	INK4C|p18|p18-INK4C	cyclin dependent kinase inhibitor 2C	protein-coding
PTBP1_peak_5134	20.3845	SNORA50A	ACA50|SNORA50|SNORA76A	small nucleolar RNA, H/ACA box 50A	snoRNA
PTBP1_peak_2165	20.3845	ARHGAP1	CDC42GAP|RHOGAP|RHOGAP1|p50rhoGAP	Rho GTPase activating protein 1	protein-coding
PTBP1_peak_8733	20.3845	MCM5	CDC46|MGORS8|P1-CDC46	minichromosome maintenance complex component 5	protein-coding
PTBP1_peak_638	20.3845	GSTM2	GST4|GSTM|GSTM2-2|GTHMUS	glutathione S-transferase mu 2	protein-coding
PTBP1_peak_7409	20.3845	SIX2	-	SIX homeobox 2	protein-coding
PTBP1_peak_8349	20.3845	PI3	ESI|SKALP|WAP3|WFDC14|cementoin	peptidase inhibitor 3	protein-coding
PTBP1_peak_4708	20.3845	SRRM2	300-KD|CWF21|Cwc21|HSPC075|SRL300|SRm300	serine/arginine repetitive matrix 2	protein-coding
PTBP1_peak_13064	20.3845	MIRLET7F2	LET7F2|MIRNLET7F2|let-7f-2	microRNA let-7f-2	ncRNA
PTBP1_peak_8180	20.3845	MIR499B	MIR499A|hsa-mir-499b	microRNA 499b	ncRNA
PTBP1_peak_2599	20.3845	CEP57	MVA2|PIG8|TSP57	centrosomal protein 57	protein-coding
PTBP1_peak_9745	20.3845	PLAC8	C15|DGIC|PNAS-144|onzin	placenta associated 8	protein-coding
PTBP1_peak_3023	20.3845	SLC38A1	ATA1|NAT2|SAT1|SNAT1	solute carrier family 38 member 1	protein-coding
PTBP1_peak_1729	20.3845	AP3M1	-	adaptor related protein complex 3 subunit mu 1	protein-coding
PTBP1_peak_2846	20.363	RAD52	-	RAD52 homolog, DNA repair protein	protein-coding
PTBP1_peak_2845	20.363	RAD52	-	RAD52 homolog, DNA repair protein	protein-coding
PTBP1_peak_8848	20.363	MIR33A	MIR33|MIRN33|MIRN33A|hsa-mir-33|hsa-mir-33a|miR-33|miRNA33A|mir-33a	microRNA 33a	ncRNA
PTBP1_peak_13067	20.363	MIRLET7F2	LET7F2|MIRNLET7F2|let-7f-2	microRNA let-7f-2	ncRNA
PTBP1_peak_12628	20.324	SET	2PP2A|I2PP2A|IGAAD|IPP2A2|MRD58|PHAPII|TAF-I|TAF-IBETA	SET nuclear proto-oncogene	protein-coding
PTBP1_peak_1350	20.3163	NUCKS1	JC7|NUCKS	nuclear casein kinase and cyclin dependent kinase substrate 1	protein-coding
PTBP1_peak_13307	20.3163	SLC6A8	CCDS1|CRT|CRTR|CT1|CTR5	solute carrier family 6 member 8	protein-coding
PTBP1_peak_12371	20.3098	FAM120AOS	C9orf10OS	family with sequence similarity 120A opposite strand	protein-coding
PTBP1_peak_5743	20.2698	USP22	USP3L	ubiquitin specific peptidase 22	protein-coding
PTBP1_peak_12519	20.2698	FBXW2	FBW2|Fwd2|Md6	F-box and WD repeat domain containing 2	protein-coding
PTBP1_peak_11397	20.2698	CDK6	MCPH12|PLSTIRE	cyclin dependent kinase 6	protein-coding
PTBP1_peak_11679	20.2698	INSIG1	CL6	insulin induced gene 1	protein-coding
PTBP1_peak_11776	20.2698	SLC39A14	HCIN|HMNDYT2|LZT-Hs4|NET34|ZIP14|cig19	solute carrier family 39 member 14	protein-coding
PTBP1_peak_2474	20.2698	RBM4	LARK|RBM4A|ZCCHC21|ZCRB3A	RNA binding motif protein 4	protein-coding
PTBP1_peak_13049	20.2698	MIRLET7F2	LET7F2|MIRNLET7F2|let-7f-2	microRNA let-7f-2	ncRNA
PTBP1_peak_5309	20.2698	IL34	C16orf77|IL-34	interleukin 34	protein-coding
PTBP1_peak_198	20.2624	LDLRAP1	ARH|ARH1|ARH2|FHCB1|FHCB2	low density lipoprotein receptor adaptor protein 1	protein-coding
PTBP1_peak_2890	20.2624	COPS7A	CSN7|CSN7A|SGN7a	COP9 signalosome subunit 7A	protein-coding
PTBP1_peak_13228	20.2624	ELF4	ELFR|MEF	E74 like ETS transcription factor 4	protein-coding
PTBP1_peak_1129	20.235	PRDX6	1-Cys|AOP2|HEL-S-128m|NSGPx|PRX|aiPLA2|p29	peroxiredoxin 6	protein-coding
PTBP1_peak_8670	20.2346	XBP1	TREB-5|TREB5|XBP-1|XBP2	X-box binding protein 1	protein-coding
PTBP1_peak_1566	20.2072	WAC	BM-016|DESSH|PRO1741|Wwp4	WW domain containing adaptor with coiled-coil	protein-coding
PTBP1_peak_4706	20.2072	SRRM2	300-KD|CWF21|Cwc21|HSPC075|SRL300|SRm300	serine/arginine repetitive matrix 2	protein-coding
PTBP1_peak_8619	20.2072	SLC25A1	CMS23|CTP|D2L2AD|SEA|SLC20A3	solute carrier family 25 member 1	protein-coding
PTBP1_peak_6329	20.2072	CLTC	CHC|CHC17|CLH-17|CLTCL2|Hc|MRD56	clathrin heavy chain	protein-coding
PTBP1_peak_9501	20.2072	MIR1224	MIRN1224|mir-1224	microRNA 1224	ncRNA
PTBP1_peak_7083	20.2072	ERF	CHYTS|CRS4|PE-2|PE2	ETS2 repressor factor	protein-coding
PTBP1_peak_2909	20.2058	SCARNA12	U89	small Cajal body-specific RNA 12	ncRNA
PTBP1_peak_5488	20.2058	RILP	PP10141	Rab interacting lysosomal protein	protein-coding
PTBP1_peak_793	20.2052	GOLPH3L	GPP34R	golgi phosphoprotein 3 like	protein-coding
PTBP1_peak_12700	20.2052	NUP214	CAIN|CAN	nucleoporin 214	protein-coding
PTBP1_peak_619	20.184	SLC25A24	APC1|SCAMC-1|SCAMC1	solute carrier family 25 member 24	protein-coding
PTBP1_peak_827	20.184	ZNF687	PDB6	zinc finger protein 687	protein-coding
PTBP1_peak_467	20.1593	LRRC41	MUF1|PP7759	leucine rich repeat containing 41	protein-coding
PTBP1_peak_13024	20.1593	MIR98	MIRLET7L|MIRN98|hsa-mir-98|miR-98	microRNA 98	ncRNA
PTBP1_peak_2070	20.1593	LINC00958	BLACAT2	long intergenic non-protein coding RNA 958	ncRNA
PTBP1_peak_1102	20.1593	MIR3658	-	microRNA 3658	ncRNA
PTBP1_peak_2906	20.1593	C12orf57	C10|GRCC10	chromosome 12 open reading frame 57	protein-coding
PTBP1_peak_3144	20.1593	SMARCD1	BAF60A|CRACD1|Rsc6p	SWI/SNF related, matrix associated, actin dependent regulator of chromatin, subfamily d, member 1	protein-coding
PTBP1_peak_6738	20.1592	MIR4745	mir-4745	microRNA 4745	ncRNA
PTBP1_peak_12332	20.1592	SPIN1	SPIN|TDRD24	spindlin 1	protein-coding
PTBP1_peak_887	20.1225	DENND4B	KIAA0476	DENN domain containing 4B	protein-coding
PTBP1_peak_2109	20.1225	DEPDC7	TR2|dJ85M6.4	DEP domain containing 7	protein-coding
PTBP1_peak_1035	20.1225	PEX19	D1S2223E|HK33|PBD12A|PMP1|PMPI|PXF|PXMP1	peroxisomal biogenesis factor 19	protein-coding
PTBP1_peak_6053	20.1225	KLHL11	-	kelch like family member 11	protein-coding
PTBP1_peak_3882	20.1225	LPAR6	ARWH1|HYPT8|LAH3|P2RY5|P2Y5	lysophosphatidic acid receptor 6	protein-coding
PTBP1_peak_10388	20.1225	GNPDA1	GNP1|GNPDA|GNPI|GPI|HLN	glucosamine-6-phosphate deaminase 1	protein-coding
PTBP1_peak_5965	20.1225	ARHGAP23	-	Rho GTPase activating protein 23	protein-coding
PTBP1_peak_8651	20.1225	MAPK1	ERK|ERK-2|ERK2|ERT1|MAPK2|P42MAPK|PRKM1|PRKM2|p38|p40|p41|p41mapk|p42-MAPK	mitogen-activated protein kinase 1	protein-coding
PTBP1_peak_8952	20.1225	MKRN2	HSPC070|RNF62	makorin ring finger protein 2	protein-coding
PTBP1_peak_5319	20.1225	MTSS2	ABBA|ABBA-1|ABBA1|MTSS1L	MTSS I-BAR domain containing 2	protein-coding
PTBP1_peak_2670	20.1225	UBE4A	E4|UBOX2|UFD2	ubiquitination factor E4A	protein-coding
PTBP1_peak_12641	20.1225	LOC100506100	-	uncharacterized LOC100506100	ncRNA
PTBP1_peak_8746	20.1225	FOXRED2	ERFAD	FAD dependent oxidoreductase domain containing 2	protein-coding
PTBP1_peak_12107	20.1225	HGH1	BRP16|BRP16L|C8orf30A|C8orf30B|FAM203A|FAM203B	HGH1 homolog	protein-coding
PTBP1_peak_8684	20.1225	NF2	ACN|BANF|SCH	neurofibromin 2	protein-coding
PTBP1_peak_7899	20.1225	LANCL1	GPR69A|p40	LanC like 1	protein-coding
PTBP1_peak_4235	20.1225	SLC25A47	C14orf68|HDMCP|HMFN1655	solute carrier family 25 member 47	protein-coding
PTBP1_peak_10930	20.1225	GCLC	GCL|GCS|GLCL|GLCLC	glutamate-cysteine ligase catalytic subunit	protein-coding
PTBP1_peak_7070	20.1225	CCDC97	-	coiled-coil domain containing 97	protein-coding
PTBP1_peak_7156	20.1225	GYS1	GSY|GYS	glycogen synthase 1	protein-coding
PTBP1_peak_13245	20.1225	MBNL3	CHCR|MBLX|MBLX39|MBXL	muscleblind like splicing regulator 3	protein-coding
PTBP1_peak_1655	20.1225	TYSND1	NET41	trypsin domain containing 1	protein-coding
PTBP1_peak_5703	20.1225	LLGL1	DLG4|HUGL|HUGL-1|HUGL1|LLGL|Lgl1|Mgl1	LLGL scribble cell polarity complex component 1	protein-coding
PTBP1_peak_2823	20.1225	THYN1	HSPC144|MDS012|MY105|THY28|THY28KD	thymocyte nuclear protein 1	protein-coding
PTBP1_peak_1951	20.1225	ABLIM1	ABLIM|LIMAB1|LIMATIN|abLIM-1	actin binding LIM protein 1	protein-coding
PTBP1_peak_174	20.1225	ALPL	AP-TNAP|APTNAP|HOPS|TNALP|TNAP|TNSALP	alkaline phosphatase, biomineralization associated	protein-coding
PTBP1_peak_8545	20.1225	LINC01679	TCONS_00029157	long intergenic non-protein coding RNA 1679	ncRNA
PTBP1_peak_2678	20.1225	ATP5MG	ATP5JG|ATP5L	ATP synthase membrane subunit g	protein-coding
PTBP1_peak_11565	20.0519	AKR1B1	ADR|ALDR1|ALR2|AR	aldo-keto reductase family 1 member B	protein-coding
PTBP1_peak_12187	20.0489	MIR12117	-	microRNA 12117	ncRNA
PTBP1_peak_229	20.0463	PIGV	GPI-MT-II|HPMRS1|PIG-V	phosphatidylinositol glycan anchor biosynthesis class V	protein-coding
PTBP1_peak_12	20.0463	SLC35E2B	SLC35E2	solute carrier family 35 member E2B	protein-coding
PTBP1_peak_3196	20.0347	TNS2	C1-TEN|C1TEN|TENC1	tensin 2	protein-coding
PTBP1_peak_9525	20.0198	TPRG1-AS1	-	TPRG1 antisense RNA 1	ncRNA
PTBP1_peak_12997	19.9758	PLP2	A4|A4LSB	proteolipid protein 2	protein-coding
PTBP1_peak_5494	19.9597	PRPF8	HPRP8|PRP8|PRPC8|RP13|SNRNP220	pre-mRNA processing factor 8	protein-coding
PTBP1_peak_8392	19.959	CSE1L-AS1	-	CSE1L antisense RNA 1	ncRNA
PTBP1_peak_6850	19.9003	YIPF2	FinGER2	Yip1 domain family member 2	protein-coding
PTBP1_peak_10581	19.8779	SNORD96A	U96A	small nucleolar RNA, C/D box 96A	snoRNA
PTBP1_peak_2332	19.8511	LRRN4CL	-	LRRN4 C-terminal like	protein-coding
PTBP1_peak_8069	19.8511	MAVS	CARDIF|IPS-1|IPS1|VISA	mitochondrial antiviral signaling protein	protein-coding
PTBP1_peak_6191	19.8511	LRRC37A4P	LRRC37|LRRC37A4	leucine rich repeat containing 37 member A4, pseudogene	pseudo
PTBP1_peak_13293	19.8491	VMA21	MEAX|XMEA	vacuolar ATPase assembly factor VMA21	protein-coding
PTBP1_peak_13263	19.8491	RTL8A	CXX1b|FAM127B|MAR8A|SIRH6	retrotransposon Gag like 8A	protein-coding
PTBP1_peak_254	19.8491	GPR3	ACCA	G protein-coupled receptor 3	protein-coding
PTBP1_peak_810	19.8491	CDC42SE1	SCIP1|SPEC1	CDC42 small effector 1	protein-coding
PTBP1_peak_7482	19.8089	PNO1	KHRBP1|RRP20	partner of NOB1 homolog	protein-coding
PTBP1_peak_10035	19.8089	CPLANE1	C5orf42|Hug|JBTS17|OFD6	ciliogenesis and planar polarity effector 1	protein-coding
PTBP1_peak_5151	19.8089	GOT2	KAT4|KATIV|KYAT4|mitAAT	glutamic-oxaloacetic transaminase 2	protein-coding
PTBP1_peak_1245	19.8089	RNPEP	AP-B|APB	arginyl aminopeptidase	protein-coding
PTBP1_peak_13280	19.8067	MTM1	CNM|MTMX|XLMTM	myotubularin 1	protein-coding
PTBP1_peak_8173	19.8067	TP53INP2	C20orf110|DOR|PIG-U|PIGU|PINH|dJ1181N3.1	tumor protein p53 inducible nuclear protein 2	protein-coding
PTBP1_peak_4548	19.8067	ALPK3	CMH27|MAK|MIDORI	alpha kinase 3	protein-coding
PTBP1_peak_8552	19.7952	SIK1B	SIK|SIK-1|SIK1|SNF1LK	salt inducible kinase 1B (putative)	protein-coding
PTBP1_peak_3093	19.7694	FKBP11	FKBP19	FKBP prolyl isomerase 11	protein-coding
PTBP1_peak_8340	19.7694	PABPC1L	C20orf119|EPAB|PABPC1L1|dJ1069P2.3	poly(A) binding protein cytoplasmic 1 like	protein-coding
PTBP1_peak_12334	19.7612	NXNL2	C9orf121|RDCVF2|RdCVF2L	nucleoredoxin like 2	protein-coding
PTBP1_peak_3015	19.7612	SLC38A1	ATA1|NAT2|SAT1|SNAT1	solute carrier family 38 member 1	protein-coding
PTBP1_peak_2894	19.7612	MLF2	NTN4	myeloid leukemia factor 2	protein-coding
PTBP1_peak_10582	19.7464	SNORD96A	U96A	small nucleolar RNA, C/D box 96A	snoRNA
PTBP1_peak_13278	19.7116	MAMLD1	CG1|CXorf6|F18|HYSP2	mastermind like domain containing 1	protein-coding
PTBP1_peak_9592	19.7116	MFSD10	TETRAN|TETTRAN	major facilitator superfamily domain containing 10	protein-coding
PTBP1_peak_5183	19.6848	HSD11B2	AME|AME1|HSD11K|HSD2|SDR9C3	hydroxysteroid 11-beta dehydrogenase 2	protein-coding
PTBP1_peak_5979	19.6848	MIR4726	-	microRNA 4726	ncRNA
PTBP1_peak_11754	19.6848	NPM2	-	nucleophosmin/nucleoplasmin 2	protein-coding
PTBP1_peak_7743	19.6848	TSN	BCLF-1|C3PO|RCHF1|REHF-1|TBRBP|TRSLN	translin	protein-coding
PTBP1_peak_5304	19.6848	SNORD111	HBII-82	small nucleolar RNA, C/D box 111	snoRNA
PTBP1_peak_10041	19.6848	NUP155	ATFB15|N155	nucleoporin 155	protein-coding
PTBP1_peak_11652	19.6848	SLC4A2	AE2|BND3L|EPB3L1|HKB3|NBND3	solute carrier family 4 member 2	protein-coding
PTBP1_peak_9098	19.6848	MIR6890	hsa-mir-6890	microRNA 6890	ncRNA
PTBP1_peak_10917	19.6848	MCM3	HCC5|P1-MCM3|P1.h|RLFB	minichromosome maintenance complex component 3	protein-coding
PTBP1_peak_5207	19.6848	MIR6773	hsa-mir-6773	microRNA 6773	ncRNA
PTBP1_peak_8348	19.6848	PI3	ESI|SKALP|WAP3|WFDC14|cementoin	peptidase inhibitor 3	protein-coding
PTBP1_peak_10574	19.6848	SCGB3A1	HIN-1|HIN1|LU105|PnSP-2|UGRP2	secretoglobin family 3A member 1	protein-coding
PTBP1_peak_1734	19.6848	AP3M1	-	adaptor related protein complex 3 subunit mu 1	protein-coding
PTBP1_peak_6076	19.6848	NKIRAS2	KBRAS2|kappaB-Ras2	NFKB inhibitor interacting Ras like 2	protein-coding
PTBP1_peak_10397	19.6848	NR3C1	GCCR|GCR|GCRST|GR|GRL	nuclear receptor subfamily 3 group C member 1	protein-coding
PTBP1_peak_12675	19.6848	SH3GLB2	PP6569|PP9455|RRIG1	SH3 domain containing GRB2 like, endophilin B2	protein-coding
PTBP1_peak_10423	19.6848	SYNPO	-	synaptopodin	protein-coding
PTBP1_peak_12660	19.6695	DOLK	CDG1M|DK|DK1|SEC59|TMEM15	dolichol kinase	protein-coding
PTBP1_peak_5317	19.6335	MTSS2	ABBA|ABBA-1|ABBA1|MTSS1L	MTSS I-BAR domain containing 2	protein-coding
PTBP1_peak_13344	19.6295	EMD	EDMD|LEMD5|STA	emerin	protein-coding
PTBP1_peak_3232	19.6141	AAAS	AAA|AAASb|ADRACALA|ADRACALIN|ALADIN|GL003	aladin WD repeat nucleoporin	protein-coding
PTBP1_peak_11628	19.6141	CASP2	CASP-2|ICH1|NEDD-2|NEDD2|PPP1R57	caspase 2	protein-coding
PTBP1_peak_10273	19.6141	NREP	C5orf13|D4S114|P311|PRO1873|PTZ17|SEZ17	neuronal regeneration related protein	protein-coding
PTBP1_peak_4779	19.6141	NUDT16L1	SDOS|TIRR	nudix hydrolase 16 like 1	protein-coding
PTBP1_peak_5292	19.6141	AARS	CMT2N|EIEE29	alanyl-tRNA synthetase	protein-coding
PTBP1_peak_11610	19.6141	ZC3HAV1L	C7orf39	zinc finger CCCH-type containing, antiviral 1 like	protein-coding
PTBP1_peak_10690	19.6141	NRM	NRM29	nurim	protein-coding
PTBP1_peak_4010	19.6141	ABHD4	ABH4	abhydrolase domain containing 4	protein-coding
PTBP1_peak_3842	19.6141	MTUS2-AS1	-	MTUS2 antisense RNA 1	ncRNA
PTBP1_peak_8859	19.6141	MIR33A	MIR33|MIRN33|MIRN33A|hsa-mir-33|hsa-mir-33a|miR-33|miRNA33A|mir-33a	microRNA 33a	ncRNA
PTBP1_peak_11433	19.6141	MEPCE	BCDIN3	methylphosphate capping enzyme	protein-coding
PTBP1_peak_8222	19.6141	LOC100130373	-	uncharacterized LOC100130373	ncRNA
PTBP1_peak_2487	19.6141	ALDH3B1	ALDH4|ALDH7	aldehyde dehydrogenase 3 family member B1	protein-coding
PTBP1_peak_1084	19.6141	UHMK1	KIS|KIST|P-CIP2	U2AF homology motif kinase 1	protein-coding
PTBP1_peak_10313	19.6141	JADE2	JADE-2|PHF15	jade family PHD finger 2	protein-coding
PTBP1_peak_3332	19.6141	TIMELESS	TIM|TIM1|hTIM	timeless circadian regulator	protein-coding
PTBP1_peak_21	19.6141	SLC35E2A	SLC35E2	solute carrier family 35 member E2A	protein-coding
PTBP1_peak_3310	19.6141	ANKRD52	ANKRD33	ankyrin repeat domain 52	protein-coding
PTBP1_peak_905	19.6025	UBAP2L	NICE-4|NICE4	ubiquitin associated protein 2 like	protein-coding
PTBP1_peak_6752	19.6025	MIDN	-	midnolin	protein-coding
PTBP1_peak_3719	19.5921	ANAPC5	APC5	anaphase promoting complex subunit 5	protein-coding
PTBP1_peak_7259	19.5921	RRM2	R2|RR2|RR2M	ribonucleotide reductase regulatory subunit M2	protein-coding
PTBP1_peak_819	19.5921	PSMD4	AF|AF-1|ASF|MCB1|Rpn10|S5A|pUB-R5	proteasome 26S subunit, non-ATPase 4	protein-coding
PTBP1_peak_1277	19.5921	SNRPE	HYPT11|SME|Sm-E|snRNP-E	small nuclear ribonucleoprotein polypeptide E	protein-coding
PTBP1_peak_865	19.5483	SLC27A3	ACSVL3|FATP3|VLCS-3	solute carrier family 27 member 3	protein-coding
PTBP1_peak_9818	19.5483	LINC00616	-	long intergenic non-protein coding RNA 616	ncRNA
PTBP1_peak_11559	19.5271	AKR1B1	ADR|ALDR1|ALR2|AR	aldo-keto reductase family 1 member B	protein-coding
PTBP1_peak_13113	19.5271	MSN	HEL70|IMD50	moesin	protein-coding
PTBP1_peak_6801	19.5271	MIR3940	mir-3940	microRNA 3940	ncRNA
PTBP1_peak_6675	19.5271	ATP5F1A	ATP5A|ATP5A1|ATP5AL2|ATPM|COXPD22|HEL-S-123m|MC5DN4|MOM2|OMR|ORM|hATP1	ATP synthase F1 subunit alpha	protein-coding
PTBP1_peak_521	19.5271	DHCR24	DCE|Nbla03646|SELADIN1|seladin-1	24-dehydrocholesterol reductase	protein-coding
PTBP1_peak_2372	19.5271	PYGM	-	glycogen phosphorylase, muscle associated	protein-coding
PTBP1_peak_2342	19.4838	SLC3A2	4F2|4F2HC|4T2HC|CD98|CD98HC|MDU1|NACAE	solute carrier family 3 member 2	protein-coding
PTBP1_peak_10500	19.4838	NOP16	HSPC111|HSPC185	NOP16 nucleolar protein	protein-coding
PTBP1_peak_12378	19.4773	PHF2	CENP-35|GRC5|JHDM1E|KDM7C	PHD finger protein 2	protein-coding
PTBP1_peak_12945	19.4413	CDK16	PCTAIRE|PCTAIRE1|PCTGAIRE|PCTK1	cyclin dependent kinase 16	protein-coding
PTBP1_peak_2359	19.4413	C11orf95	-	chromosome 11 open reading frame 95	protein-coding
PTBP1_peak_6135	19.42	TMEM101	-	transmembrane protein 101	protein-coding
PTBP1_peak_1712	19.4071	FUT11	FUCTXI	fucosyltransferase 11	protein-coding
PTBP1_peak_2377	19.4071	SF1	BBP|D11S636|MBBP|ZCCHC25|ZFM1|ZNF162	splicing factor 1	protein-coding
PTBP1_peak_13018	19.4071	MIR98	MIRLET7L|MIRN98|hsa-mir-98|miR-98	microRNA 98	ncRNA
PTBP1_peak_13069	19.4071	MIRLET7F2	LET7F2|MIRNLET7F2|let-7f-2	microRNA let-7f-2	ncRNA
PTBP1_peak_2207	19.4071	SLC43A3	EEG1|ENBT1|FOAP-13|PRO1659|SEEEG-1	solute carrier family 43 member 3	protein-coding
PTBP1_peak_3718	19.3873	ANAPC5	APC5	anaphase promoting complex subunit 5	protein-coding
PTBP1_peak_2148	19.3873	TRIM44	AN3|DIPB|HSA249128|MC7	tripartite motif containing 44	protein-coding
PTBP1_peak_10794	19.3873	SPDEF	PDEF|bA375E1.3	SAM pointed domain containing ETS transcription factor	protein-coding
PTBP1_peak_12342	19.3873	PRSS47	-	serine protease 47	protein-coding
PTBP1_peak_13036	19.3873	MIRLET7F2	LET7F2|MIRNLET7F2|let-7f-2	microRNA let-7f-2	ncRNA
PTBP1_peak_1249	19.3873	MIR6740	hsa-mir-6740	microRNA 6740	ncRNA
PTBP1_peak_5794	19.3873	RSKR	SGK494	ribosomal protein S6 kinase related	protein-coding
PTBP1_peak_1309	19.3873	PPP1R15B	CREP|MSSGM2	protein phosphatase 1 regulatory subunit 15B	protein-coding
PTBP1_peak_5282	19.3873	EXOSC6	EAP4|MTR3|Mtr3p|hMtr3p|p11	exosome component 6	protein-coding
PTBP1_peak_7180	19.3873	IL4I1	FIG1|LAAO|LAO	interleukin 4 induced 1	protein-coding
PTBP1_peak_4644	19.3689	NPRL3	C16orf35|CGTHBA|FFEVF3|HS-40|MARE|NPR3|RMD11	NPR3 like, GATOR1 complex subunit	protein-coding
PTBP1_peak_1621	19.3689	FAM133CP	-	family with sequence similarity 133, member A pseudogene	pseudo
PTBP1_peak_9587	19.3689	MFSD10	TETRAN|TETTRAN	major facilitator superfamily domain containing 10	protein-coding
PTBP1_peak_1677	19.3689	SPOCK2	testican-2	SPARC (osteonectin), cwcv and kazal like domains proteoglycan 2	protein-coding
PTBP1_peak_2284	19.3689	TKFC	DAK|NET45	triokinase and FMN cyclase	protein-coding
PTBP1_peak_11116	19.3689	TNRC18	CAGL79|TNRC18A	trinucleotide repeat containing 18	protein-coding
PTBP1_peak_11401	19.3689	PEG10	EDR|HB-1|MEF3L|Mar2|Mart2|RGAG3|RTL2|SIRH1	paternally expressed 10	protein-coding
PTBP1_peak_12985	19.3689	WDR13	MG21	WD repeat domain 13	protein-coding
PTBP1_peak_5930	19.3689	RASL10B	RRP17|VTS58635	RAS like family 10 member B	protein-coding
PTBP1_peak_12265	19.3689	DCAF10	WDR32	DDB1 and CUL4 associated factor 10	protein-coding
PTBP1_peak_9761	19.3689	KLHL8	-	kelch like family member 8	protein-coding
PTBP1_peak_10617	19.3689	FAM8A1	AHCP	family with sequence similarity 8 member A1	protein-coding
PTBP1_peak_12356	19.3689	MIR3651	mir-3651	microRNA 3651	ncRNA
PTBP1_peak_2493	19.3689	NDUFS8	CI-23k|CI23KD|MC1DN2|TYKY	NADH:ubiquinone oxidoreductase core subunit S8	protein-coding
PTBP1_peak_3544	19.3543	EID3	NS4EB|NSE4B|NSMCE4B	EP300 interacting inhibitor of differentiation 3	protein-coding
PTBP1_peak_9147	19.3229	PCBP4	CBP|LIP4|MCG10	poly(rC) binding protein 4	protein-coding
PTBP1_peak_9482	19.3229	PHC3	EDR3|HPH3	polyhomeotic homolog 3	protein-coding
PTBP1_peak_1507	19.3229	SCCPDH	CGI-49|NET11	saccharopine dehydrogenase (putative)	protein-coding
PTBP1_peak_3017	19.3229	SLC38A1	ATA1|NAT2|SAT1|SNAT1	solute carrier family 38 member 1	protein-coding
PTBP1_peak_2457	19.3229	KLC2	-	kinesin light chain 2	protein-coding
PTBP1_peak_11396	19.3229	CDK6	MCPH12|PLSTIRE	cyclin dependent kinase 6	protein-coding
PTBP1_peak_11139	19.3084	ANKRD61	-	ankyrin repeat domain 61	protein-coding
PTBP1_peak_2050	19.3008	SNORD97	U97	small nucleolar RNA, C/D box 97	snoRNA
PTBP1_peak_3272	19.3008	CBX5	HEL25|HP1|HP1A	chromobox 5	protein-coding
PTBP1_peak_9104	19.2752	GPX1	GPXD|GSHPX1	glutathione peroxidase 1	protein-coding
PTBP1_peak_11369	19.2574	HSPB1	CMT2F|HEL-S-102|HMN2B|HS.76067|HSP27|HSP28|Hsp25|SRP27	heat shock protein family B (small) member 1	protein-coding
PTBP1_peak_6633	19.2561	CEP192	PPP1R62	centrosomal protein 192	protein-coding
PTBP1_peak_3762	19.251	DDX55	-	DEAD-box helicase 55	protein-coding
PTBP1_peak_3687	19.2396	PXN-AS1	EyeLinc4	PXN antisense RNA 1	ncRNA
PTBP1_peak_3126	19.2266	TMBIM6	BAXI1|BI-1|TEGT	transmembrane BAX inhibitor motif containing 6	protein-coding
PTBP1_peak_3287	19.2266	CDK2	CDKN2|p33(CDK2)	cyclin dependent kinase 2	protein-coding
PTBP1_peak_4007	19.2249	DAD1	OST2	defender against cell death 1	protein-coding
PTBP1_peak_8196	19.2232	SPAG4	CT127|SUN4	sperm associated antigen 4	protein-coding
PTBP1_peak_11564	19.2175	AKR1B1	ADR|ALDR1|ALR2|AR	aldo-keto reductase family 1 member B	protein-coding
PTBP1_peak_2939	19.2087	STRAP	MAWD|PT-WD|UNRIP	serine/threonine kinase receptor associated protein	protein-coding
PTBP1_peak_12288	19.2087	GDA	CYPIN|GAH|GUANASE|NEDASIN	guanine deaminase	protein-coding
PTBP1_peak_10520	19.1526	NSD1	ARA267|KMT3B|SOTOS|SOTOS1|STO	nuclear receptor binding SET domain protein 1	protein-coding
PTBP1_peak_10387	19.132	GNPDA1	GNP1|GNPDA|GNPI|GPI|HLN	glucosamine-6-phosphate deaminase 1	protein-coding
PTBP1_peak_10284	19.12	PRRC1	-	proline rich coiled-coil 1	protein-coding
PTBP1_peak_1958	19.1159	SFXN4	BCRM1|COXPD18|SLC56A4	sideroflexin 4	protein-coding
PTBP1_peak_5751	19.1112	USP22	USP3L	ubiquitin specific peptidase 22	protein-coding
PTBP1_peak_11939	19.1112	TRAM1	PNAS8|TRAM|TRAMP	translocation associated membrane protein 1	protein-coding
PTBP1_peak_10490	19.0603	SNORA74B	U19-2	small nucleolar RNA, H/ACA box 74B	snoRNA
PTBP1_peak_6779	19.0603	C19orf71	-	chromosome 19 open reading frame 71	protein-coding
PTBP1_peak_8659	19.0484	GUCD1	C22orf13|LLN4	guanylyl cyclase domain containing 1	protein-coding
PTBP1_peak_3030	19.0423	SLC38A2	ATA2|PRO1068|SAT2|SNAT2	solute carrier family 38 member 2	protein-coding
PTBP1_peak_6543	18.9858	ACTG1	ACT|ACTG|DFNA20|DFNA26|HEL-176	actin gamma 1	protein-coding
PTBP1_peak_6029	18.9854	RAPGEFL1	Link-GEFII	Rap guanine nucleotide exchange factor like 1	protein-coding
PTBP1_peak_4865	18.9772	UQCRC2	MC3DN5|QCR2|UQCR2	ubiquinol-cytochrome c reductase core protein 2	protein-coding
PTBP1_peak_7153	18.9615	FTL	LFTD|NBIA3	ferritin light chain	protein-coding
PTBP1_peak_13277	18.9615	MAMLD1	CG1|CXorf6|F18|HYSP2	mastermind like domain containing 1	protein-coding
PTBP1_peak_10355	18.9615	TMEM173	ERIS|MITA|MPYS|NET23|SAVI|STING|STING-beta|hMITA|hSTING	transmembrane protein 173	protein-coding
PTBP1_peak_12161	18.9615	SH3GL2	CNSA2|EEN-B1|SH3D2A|SH3P4	SH3 domain containing GRB2 like 2, endophilin A1	protein-coding
PTBP1_peak_1810	18.9615	MYOF	FER1L3	myoferlin	protein-coding
PTBP1_peak_4369	18.9615	SORD	HEL-S-95n|RDH|SDH|SORD1|XDH	sorbitol dehydrogenase	protein-coding
PTBP1_peak_4293	18.9615	IPW	NCRNA00002	imprinted in Prader-Willi syndrome	ncRNA
PTBP1_peak_7979	18.9615	NYAP2	KIAA1486	neuronal tyrosine-phosphorylated phosphoinositide-3-kinase adaptor 2	protein-coding
PTBP1_peak_8249	18.9615	SOGA1	C20orf117|KIAA0889|SOGA	suppressor of glucose, autophagy associated 1	protein-coding
PTBP1_peak_8525	18.9615	DYRK1A	DYRK|DYRK1|HP86|MNB|MNBH|MRD7	dual specificity tyrosine phosphorylation regulated kinase 1A	protein-coding
PTBP1_peak_12746	18.9615	RAPGEF1	C3G|GRF2	Rap guanine nucleotide exchange factor 1	protein-coding
PTBP1_peak_10026	18.9615	LOC105374727	-	uncharacterized LOC105374727	ncRNA
PTBP1_peak_13224	18.9615	OCRL	INPP5F|LOCR|NPHL2|OCRL-1|OCRL1	OCRL inositol polyphosphate-5-phosphatase	protein-coding
PTBP1_peak_8368	18.9534	SLC35C2	BA394O2.1|C20orf5|CGI-15|OVCOV1	solute carrier family 35 member C2	protein-coding
PTBP1_peak_3058	18.9283	PFKM	ATP-PFK|GSD7|PFK-1|PFK-A|PFK1|PFKA|PFKX|PPP1R122	phosphofructokinase, muscle	protein-coding
PTBP1_peak_4740	18.9283	TRAP1	HSP 75|HSP75|HSP90L|TRAP-1	TNF receptor associated protein 1	protein-coding
PTBP1_peak_2869	18.9283	NTF3	HDNF|NGF-2|NGF2|NT-3|NT3	neurotrophin 3	protein-coding
PTBP1_peak_4069	18.9283	HEATR5A	C14orf125	HEAT repeat containing 5A	protein-coding
PTBP1_peak_10567	18.9283	TBC1D9B	GRAMD9B	TBC1 domain family member 9B	protein-coding
PTBP1_peak_12392	18.9283	MFSD14B	HIATL1	major facilitator superfamily domain containing 14B	protein-coding
PTBP1_peak_11258	18.9283	SNORD151	-	small nucleolar RNA, C/D box 151	snoRNA
PTBP1_peak_12322	18.9283	ISCA1	HBLD2|ISA1|MMDS5|hIscA	iron-sulfur cluster assembly 1	protein-coding
PTBP1_peak_8708	18.9283	PATZ1	MAZR|PATZ|RIAZ|ZBTB19|ZNF278|ZSG|dJ400N23	POZ/BTB and AT hook containing zinc finger 1	protein-coding
PTBP1_peak_4579	18.9283	ARPIN	C15orf38	actin related protein 2/3 complex inhibitor	protein-coding
PTBP1_peak_6642	18.9283	MIR133A1HG	MIR1-2HG	MIR133A1 host gene	ncRNA
PTBP1_peak_11540	18.9283	CPA4	CPA3	carboxypeptidase A4	protein-coding
PTBP1_peak_11255	18.9283	SNORD151	-	small nucleolar RNA, C/D box 151	snoRNA
PTBP1_peak_8092	18.9283	FERMT1	C20orf42|DTGCU2|KIND1|UNC112A|URP1	fermitin family member 1	protein-coding
PTBP1_peak_9820	18.9283	SLC7A11	CCBR1|xCT	solute carrier family 7 member 11	protein-coding
PTBP1_peak_12847	18.9283	STS	ARSC|ARSC1|ASC|ES|SSDD|XLI	steroid sulfatase	protein-coding
PTBP1_peak_8065	18.9283	MAVS	CARDIF|IPS-1|IPS1|VISA	mitochondrial antiviral signaling protein	protein-coding
PTBP1_peak_5238	18.9283	VPS4A	SKD1|SKD1A|SKD2|VPS4|VPS4-1	vacuolar protein sorting 4 homolog A	protein-coding
[truncated: 11,365 more rows]

## Sheet: Table S5
Table S5. the overlap between si-PTBP1 RNA-seq and RIP sequencing (peak score＞10)
UPK3BL1|
PTBP1|
TXNIP|
MED29|
ZNF672|
OIP5-AS1|
FAM217B|
FTH1|
EXTL3|
SLC7A11|
PGAM1|
ASNS|
BIRC3|
BTBD3|
BANF1|
SARM1|
UBFD1|
ZBED6|
FAM83H|
JPT2|
WDR6|
ANAPC1|
PGK1|
GDA|
AP3S2|
AQP3|
AMIGO3|
MIR3658|
AKT1S1|
QRICH1|
RELB|
KDELR3|
SAMD10|
SLC7A5|
MGRN1|
SCD|
STS|
SLC35E1|
TMEM230|
FAM83D|
BBX|
C11orf95|
PSAT1|
PGAM5|
NUAK2|
INSIG1|
GADD45A|
RTN3|
SLC2A1|
MEA1|
NUDT16L1|
ANKFY1|
MKRN2|
SMYD2|
CLPTM1L|
SORD|
CARD10|
MRRF|
ARL2BP|
ALDH3A1|
TMEM94|
CCDC24|
PPIP5K2|
ARMC7|
NDST1|
FBXL17|
GPR160|
GDF15|
PSTPIP2|
PAWR|
SENP5|
MYADM|
DPF2|
CRTC3|
PBXIP1|
USP21|
E2F7|
RAPH1|
LINC01123|
CPA4|
DECR1|
PLEKHB1|
CEBPD|
TMEM267|
SETD9|
EME1|
FAM3B|
ADNP-AS1|
